# Supplementary material for: Evolutionary Patterns and Selective Pressures of Odorant/Pheromone Receptor Gene Families in Teleost Fishes
Source: PLoS One. 2008 Dec 31;3(12):e4083. doi: 10.1371/journal.pone.0004083 (PMC2605262; doi:10.1371/journal.pone.0004083)
Supplement: Text S1 — Names and positions of medaka OR genes and pseudogenes. (0.02 MB XLS) [file pone.0004083.s001.xls]

## Sheet: Sheet1
Name	Chr/Scaffold	Start	End	Ori.	Functionarity
MF_HdrR13_1	Chr13	8130300	8129333	-	F
MF_HdrR13_2	Chr13	8132530	8131584	-	F
MF_HdrR13_3	Chr13	8147135	8148109	+	F
MF_HdrR13_4	Chr13	8173280	8172364	-	F
MF_HdrR13_5	Chr13	8177013	8176076	-	F
MF_HdrR13_6	Chr13	8181273	8180345	-	F
MF_HdrR13_7	Chr13	8190033	8189102	-	F
MF_HdrR13_8	Chr13	8194664	8195590	+	F
MF_HdrR13_9	Chr13	9102620	9103528	+	F
MF_HdrR13_10	Chr13	9092377	9093291	+	F
MF_HdrR13_11	Chr13	9107033	9107947	+	F
MF_HdrR13_12	Chr13	9110125	9111033	+	F
MF_HdrR13_13	Chr13	9113904	9114812	+	F
MF_HdrR13_14	Chr13	9119340	9120248	+	F
MF_HdrR13_15	Chr13	9134636	9135550	+	F
MF_HdrR13_16	Chr13	9140013	9140930	+	F
MF_HdrR13_17	Chr13	9097305	9098213	+	F
MF_HdrR13_18	Chr13	9170435	9171370	+	F
MF_HdrR14_1P	Chr14	16955024	16955947	+	Partial
MF_HdrR14_2	Chr14	24359296	24360654	+	F
MF_HdrR14_3	Chr14	24371790	24372731	+	F
MF_HdrR14_4Y	Chr14	24379817	24380680	+	Pseudo
MF_HdrR14_5Y	Chr14	24387076	24387900	+	Pseudo
MF_HdrR14_6	Chr14	24390401	24391759	+	F
MF_HdrR14_7	Chr14	24403014	24404716	+	F
MF_HdrR14_8	Chr14	24411673	24410736	-	F
MF_HdrR14_9	Chr14	24415158	24416096	+	F
MF_HdrR14_10	Chr14	24422412	24423350	+	F
MF_HdrR14_11	Chr14	24428360	24429292	+	F
MF_HdrR14_12	Chr14	24768488	24767548	-	F
MF_HdrR14_13	Chr14	24268641	24269573	+	F
MF_HdrR14_14	Chr14	24755947	24755015	-	F
MF_HdrR14_15N	Chr14	24762423	24761689	-	N
MF_HdrR14_16	Chr14	24784137	24785105	+	F
MF_HdrR21_1	Chr21	1208720	1207807	-	F
MF_HdrR21_2	Chr21	1218626	1217698	-	F
MF_HdrR21_3	Chr21	1233583	1232670	-	F
MF_HdrR21_4	Chr21	1261170	1260257	-	F
MF_HdrR21_5	Chr21	1436595	1435679	-	F
MF_HdrR21_6	Chr21	1447455	1446539	-	F
MF_HdrR21_7	Chr21	1450270	1451178	+	F
MF_HdrR21_8	Chr21	1454427	1455380	+	F
MF_HdrR21_9	Chr21	1505430	1506359	+	F
MF_HdrR21_10	Chr21	1512912	1513853	+	F
MF_HdrR21_11	Chr21	1515346	1516272	+	F
MF_HdrR21_12Y	Chr21	1520977	1521903	+	Pseudo
MF_HdrR21_13	Chr21	1538277	1539197	+	F
MF_HdrR21_14	Chr21	1544430	1545350	+	F
MF_HdrR_s625_1	HdrR_0510_scaffold625	79060	80028	+	F
MF_HdrR_s625_2	HdrR_0510_scaffold625	87375	88343	+	F
MF_HdrR_s2578_1	HdrR_0510_scaffold2578	8781	9746	+	F
MF_HdrR_s2578_2	HdrR_0510_scaffold2578	390	1955	+	F
MF_HdrR_s625_3	HdrR_0510_scaffold625	43942	45483	+	F
MF_HdrR_s625_4	HdrR_0510_scaffold625	14488	16029	+	F
MF_HdrR_s625_5	HdrR_0510_scaffold625	10095	11669	+	F
MF_HdrR_s625_6	HdrR_0510_scaffold625	5733	7280	+	F
MF_HdrR_s1460_1	scaffold1460	1796	2728	+	F
MF_HdrR_s1460_2	scaffold1460	12822	13763	+	F
MF_HdrR_s1460_3P	scaffold1460	3587	4363	+	Partial
