# Supplementary material for: Evolutionary Patterns and Selective Pressures of Odorant/Pheromone Receptor Gene Families in Teleost Fishes
Source: PLoS One. 2008 Dec 31;3(12):e4083. doi: 10.1371/journal.pone.0004083 (PMC2605262; doi:10.1371/journal.pone.0004083)
Supplement: Text S2 — Names and positions of stickleback OR genes and pseudogenes. (0.04 MB XLS) [file pone.0004083.s002.xls]

## Sheet: Sheet1
Name	LG	Start	End	Ori.	Functionarity
Ga_S1_1_1	groupI	258296	257377	-	F
Ga_S1_1_2	groupI	280099	279180	-	F
Ga_S1_1_3	groupI	295720	296643	+	F
Ga_S1_1_4	groupI	313281	314201	+	F
Ga_S1_1_5	groupI	317672	318589	+	F
Ga_S1_1_6P	groupI	320230	321078	+	Partial
Ga_S1_1_7	groupI	324732	323795	-	F
Ga_S1_1_8	groupI	336117	335180	-	F
Ga_S1_1_9Y	groupI	345639	346564	+	Pseudo
Ga_S1_1_10	groupI	373995	373061	-	F
Ga_S1_1_12	groupI	13165633	13164711	-	F
Ga_S1_1_13	groupI	13168649	13169593	+	F
Ga_S1_1_14	groupI	13172044	13172979	+	F
Ga_S1_1_15	groupI	13179252	13180178	+	F
Ga_S1_1_16	groupI	13184975	13185901	+	F
Ga_S1_1_17	groupI	13193970	13194923	+	F
Ga_S1_1_18	groupI	13198652	13199617	+	F
Ga_S1_1_19	groupI	13202852	13203823	+	F
Ga_S1_1_20	groupI	13205661	13206608	+	F
Ga_S1_5_1	groupV	7714272	7715204	+	F
Ga_S1_5_2	groupV	7718206	7719138	+	F
Ga_S1_5_8Y	groupI	7728802	7727775	-	Pseudo
Ga_S1_5_3Y	groupV	7736876	7735711	-	Pseudo
Ga_S1_5_4Y	groupV	7743760	7742770	+	Pseudo
Ga_S1_5_5Y	groupV	7748463	7747566	-	Pseudo
Ga_S1_5_6	groupV	7752383	7753950	+	F
Ga_S1_5_7	groupV	7758043	7756521	-	F
Ga_S1_7_1	groupVII	17361947	17361017	-	F
Ga_S1_7_2P	groupVII	19663662	19665282	+	Partial
Ga_S1_7_3	groupVII	19672997	19673956	+	F
Ga_S1_7_4	groupVII	19682151	19683107	+	F
Ga_S1_7_5	groupVII	19690409	10691365	+	F
Ga_S1_7_6	groupVII	19694170	19695126	+	F
Ga_S1_7_7	groupVII	19700581	19699608	-	F
Ga_S1_7_8	groupVII	19704847	19703871	-	F
Ga_S1_7_9	groupVII	19717463	19716517	-	F
Ga_S1_7_10	groupVII	19726990	19726014	-	F
Ga_S1_7_11Y	groupVII	19729075	19728278	-	Pseudo
Ga_S1_7_12	groupVII	19738153	19737201	-	F
Ga_S1_7_13	groupVII	19740843	19739876	-	F
Ga_S1_7_14	groupVII	19745030	19744063	-	F
Ga_S1_7_15	groupVII	19755951	19754975	-	F
Ga_S1_7_16	groupVII	19764164	19763197	-	F
Ga_S1_7_17P	groupVII	19771025	19770154	-	Partial
Ga_S1_7_18	groupVII	19776803	19775836	-	F
Ga_S1_7_19	groupVII	19778976	19777999	-	F
Ga_S1_7_20	groupVII	19781206	19780245	-	F
Ga_S1_7_21	groupVII	19783450	19782483	-	F
Ga_S1_7_22	groupVII	19795536	19794569	-	F
Ga_S1_16_1	groupXVI	426905	4270334	+	F
Ga_S1_16_2	groupXVI	4224687	4225625	+	F
Ga_S1_16_3	groupXVI	4229874	4230797	+	F
Ga_S1_16_4	groupXVI	4232356	4233279	+	F
Ga_S1_16_5	groupXVI	4234854	4235777	+	F
Ga_S1_16_6	groupXVI	4249200	4250138	+	F
Ga_S1_16_7	groupXVI	4252438	4253364	+	F
Ga_S1_16_8	groupXVI	4260316	4261242	+	F
Ga_S1_16_9N	groupXVI	4263778	4264541	+	N
Ga_S1_16_10	groupXVI	4285591	4286538	+	F
Ga_S1_16_11	groupXVI	4293607	4294536	+	F
Ga_S1_16_12	groupXVI	4301585	4302514	+	F
Ga_S1_16_13Y	groupXVI	4304964	4305887	+	Pseudo
Ga_S1_16_14Y	groupXVI	4339898	4340287	+	Pseudo
Ga_S1_16_15P	groupXVI	4340289	4341185	+	Partial
Ga_S1_16_16Y	groupXVI	4343349	4344238	+	Pseudo
Ga_S1_16_17	groupXVI	4345682	4346614	+	F
Ga_S1_16_18	groupXVI	13793020	13792095	-	F
Ga_S1_16_19	groupXVI	13801660	13802583	+	F
Ga_S1_16_20	groupXVI	13805526	13804604	-	F
Ga_S1_16_21	groupXVI	13810457	13809534	-	F
Ga_S1_16_22	groupXVI	13814761	13813836	-	F
Ga_S1_16_23	groupXVI	13819315	13818390	-	F
Ga_S1_16_24	groupXVI	13835425	13833800	-	F
Ga_S1_16_25YN	groupXVI	13836741	13838100	+	Pseudo, N
Ga_S1_16_26Y	groupXVI	13843542	13844472	+	Pseudo
Ga_S1_16_27	groupXVI	13845775	13846713	+	F
Ga_S1_16_28	groupXVI	13851564	13852511	+	F
Ga_S1_16_29	groupXVI	13855614	13856537	+	F
Ga_S1_16_30Y	groupXVI	13861008	13861951	+	Pseudo
Ga_S1_16_31	groupXVI	13862652	13863578	+	F
Ga_S1_16_32Y	groupXVI	13868677	13869616	+	Pseudo
Ga_S1_16_33	groupXVI	13870335	13871261	+	F
Ga_S1_16_34	groupXVI	13877317	13878243	+	F
Ga_S1_16_35	groupXVI	13880717	13881643	+	F
Ga_S1_16_36	groupXVI	13885492	13886418	+	F
Ga_S1_16_37	groupXVI	13896723	13897661	+	F
Ga_S1_16_38	groupXVI	13904894	13905820	+	F
Ga_S1_16_39	groupXVI	13909554	13910477	+	F
Ga_S1_16_40	groupXVI	13914789	13915715	+	F
Ga_S1_16_41Y	groupXVI	15493601	15492688	-	Pseudo
Ga_S1_16_42	groupXVI	15501531	15500600	-	F
Ga_S1_16_43	groupXVI	15505105	15504189	-	F
Ga_S1_16_44	groupXVI	15512794	15511866	-	F
Ga_S1_16_45	groupXVI	15515772	15514856	-	F
Ga_S1_16_46	groupXVI	15522287	15521371	-	F
Ga_S1_16_47Y	groupXVI	15524046	15523358	-	Pseudo
Ga_S1_16_48	groupXVI	15533566	15532650	-	F
Ga_S1_16_49	groupXVI	15546240	15545324	-	F
Ga_S1_16_50	groupXVI	15560805	15559898	-	F
Ga_S1_16_51	groupXVI	15571069	15570164	-	F
Ga_S1_16_52	groupXVI	15575201	15574285	-	F
Ga_S1_16_53Y	groupXVI	15579892	15579148	-	Pseudo
Ga_S1_16_54Y	groupXVI	15580085	15579082	-	Pseudo
Ga_S1_16_55	groupXVI	15594253	15593337	-	F
Ga_S1_16_56	groupXVI	15611574	15610646	-	F
Ga_S1_16_57	groupXVI	15615486	15614567	-	F
Ga_S1_16_58Y	groupXVI	15619682	15618755	-	Pseudo
Ga_S1_16_59Y	groupXVI	15641509	15640581	-	Pseudo
Ga_S1_16_60	groupXVI	15662505	15661589	-	F
Ga_S1_16_61	groupXVI	15670123	15669207	-	F
Ga_S1_16_62	groupXVI	15683130	15682214	-	F
Ga_S1_16_63Y	groupXVI	15697203	15696327	-	Pseudo
Ga_S1_16_64P	groupXVI	15698105	15697522	-	Partial
Ga_S1_16_65	groupXVI	15698438	15697522	-	F
Ga_S1_16_66Y	groupXVI	15720580	15719859	-	Pseudo
Ga_S1_s132_1	scaffold132	140111	139177	-	F
Ga_S1_s132_2	scaffold132	149272	150204	+	F
Ga_S1_s132_3	scaffold132	251632	250695	-	F
Ga_S1_s248_1	scaffold248	17203	18120	+	F
Ga_S1_s248_2	scaffold248	50143	51057	+	F
Ga_S1_s533_1	scaffold533	10205	11122	+	F
Ga_S1_s533_2	scaffold533	12908	13831	+	F
