# Supplementary material for: Evolutionary Patterns and Selective Pressures of Odorant/Pheromone Receptor Gene Families in Teleost Fishes
Source: PLoS One. 2008 Dec 31;3(12):e4083. doi: 10.1371/journal.pone.0004083 (PMC2605262; doi:10.1371/journal.pone.0004083)
Supplement: Text S4 — Names and positions of stickleback V2R genes and pseudogenes. (0.04 MB XLS) [file pone.0004083.s004.xls]

## Sheet: ENSEMBL
Gene	Group		Export			exon1				exon2				exon2-2				exon3				exon3-2				exon3-3				exon3-4				exon3-5				exon4				exon4-2				exon5
Name	Name	Ori	Start	End	Length	Start	End	Phase	Length	Start	End	Phase	Length	Start	End	Phase	Length	Start	End	Phase	Length	Start	End	Phase	Length	Start	End	Phase	Length	Start	End	Phase	Length	Start	End	Phase	Length	Start	End	Phase	Length	Start	End	Phase	Length	Start	End	Phase	Length
gaV2R_1	groupI	－	10607056	10610812	3757	10610544	10610812	0	269	10610095	10610398	2	304					10609903	10609989	0	87	10609651	10609758	0	108	10609353	10609528	0	176	10608716	10609193	2	478					10608374	10608604	0	231					10608154	10608277	0	124
gaV2R_2	groupI	－	10616415	10619562	3148	10619357	10619562	0	206	10618968	10619253	2	286					10618016	10618840	0	825																	10617675	10617905	0	231					10617461	10617584	0	124
gaV2R_3	groupI	－	10620166	10625072	4907	10624831	10625072	0	242	10624439	10624727	2	289					10623431	10624234	0	804																	10623110	10623337	0	228					10622659	10622782	0	124
gaV2R_4	groupI	－	10626884	10629900	3017	10629680	10629900	0	221	10629317	10629605	2	289					10628479	10629234	0	756																	10628178	10628405	0	228					10627952	10628075	0	124
gaV2R_5	groupI	＋	10632051	10635623	3573	10632051	10632319	0	269	10632498	10632795	2	298					10632929	10633723	0	795																	10633825	10634052	0	228					10634149	10634272	0	124
gaV2R_6	groupI	＋	10639635	10642915	3281	10639635	10639927	0	293	10640021	10640309	2	289					10640445	10641257	0	813																	10641349	10641576	0	228					10641796	10641919	0	124
gaV2R_7	groupI	＋	10648497	10651939	3443	10648497	10648699	0	203	10648865	10649135	2	271					10649244	10650047	0	804																	10650240	10650470	0	231					10650763	10650886	0	124
gaV2R_8	groupI	＋	10654475	10657917	3443	10654475	10654677	0	203	10654843	10655113	2	271					10655222	10656025	0	804																	10656218	10656448	0	231					10656741	10656864	0	124
gaV2R_9	groupI	＋	10660453	10663895	3443	10660453	10660655	0	203	10660821	10661091	2	271					10661200	10662003	0	804																	10662196	10662426	0	231					10662719	10662842	0	124
gaV2R_10	groupI	＋	10670267	10673407	3141	10670267	10670475	0	209	10670605	10670890	2	286					10670983	10671807	0	825																	10671897	10672118	0	222					10672226	10672349	0	124
gaV2R_11	groupI	＋	10675491	10679977	4487	10675491	10675747	0	257	10676343	10676631	2	289					10676720	10676806	0	87	10677003	10677194	0	192	10677531	10678064	0	534									10678143	10678362	0	220					10678676	10678825	1	150
gaV2R_12	groupI	－	10680866	10685621	4756	10685326	10685621	0	296	10684956	10685137	2	182	10684615	10684745	1	131	10684318	10684470	0	153	10684035	10684235	0	201	10683640	10683890	0	251	10683317	10683492	2	176					10683064	10683256	1	193	10682504	10682600	2	97	10682224	10682347	0	124
gaV2R_13	groupI	－	10686896	10691509	4614	10691199	10691509	0	311	10690657	10690951	2	295					10690283	10690572	0	290	10689765	10690060	2	296	10689330	10689535	1	206									10689021	10689242	0	222					10688415	10688538	0	124
gaV2R_14	groupI	－	10693761	10697942	4182	10697632	10697942	0	311	10697040	10697334	2	295					10696666	10696955	0	290	10696151	10696446	2	296	10695728	10695927	1	200									10695373	10695594	0	222					10694894	10695017	0	124
gaV2R_15	groupI	－	10702035	10706093	4059	10705783	10706093	0	311	10705114	10705408	2	295					10704739	10705028	0	290	10704197	10704492	2	296	10703782	10703975	1	194									10703433	10703654	0	222					10703019	10703142	0	124
gaV2R_16p	groupI	－	10717049	10718146	1098																																									10718032	10718146	0	115
gaV2R_17	groupI	－	10720291	10725065	4775	10724755	10725065	0	311	10724203	10724497	2	295					10723829	10724118	0	290	10723341	10723636	2	296	10722907	10723112	1	206									10722599	10722820	0	222					10722371	10722494	0	124
gaV2R_18	groupI	－	10732494	10737839	5346	10737529	10737839	0	311	10736978	10737272	2	295					10736604	10736893	0	290	10736119	10736414	2	296	10735685	10735890	1	206									10735377	10735598	0	222					10734492	10734626	0	135
gaV2R_19	groupI	－	10738724	10742803	4080	10742493	10742803	0	311	10741891	10742185	2	295					10741517	10741806	0	290	10740976	10741271	2	296	10740553	10740752	1	200									10740199	10740420	0	222					10739711	10739834	0	124
gaV2R_20	groupI	－	10743656	10747792	4137	10747482	10747792	0	311	10746834	10747128	2	295					10746460	10746749	0	290	10745908	10746215	2	308	10745507	10745706	1	200									10745189	10745410	0	222					10744642	10744765	0	124
gaV2R_21	groupI	＋	10750036	10753934	3899	10750036	10750283	0	248	10750373	10750667	2	295					10750897	10750983	0	87	10751143	10751412	0	270	10751609	10751815	0	207	10751900	10752175	0	276					10752427	10752654	0	228					10752764	10752911	0	148
gaV2R_22	groupI	＋	10754981	10759122	4142	10754981	10755225	0	245	10755422	10755716	2	295					10755850	10755936	0	87	10756210	10756479	0	270	10756783	10756989	0	207	10757083	10757358	0	276					10757696	10757920	0	225					10758019	10758142	0	124
gaV2R_23	groupI	－	10760357	10764269	3913	10763989	10764269	0	281	10763566	10763801	2	236	10763340	10763431	1	92	10762962	10763141	0	180	10762679	10762867	0	189	10762097	10762582	0	486									10761778	10761987	0	210					10761561	10761684	0	124
gaV2R_24	groupI	－	10768786	10772812	4027	10772559	10772812	0	254	10771940	10772178	2	239	10771746	10771837	1	92	10771412	10771591	0	180	10771129	10771317	0	189	10770560	10771018	0	459									10770236	10770445	0	210					10769989	10770112	0	124
ga_V2R2	groupI	＋	4511289	4515926	4638	4511289	4511512	0	224	4511959	4512250	2	292					4512322	4512564	0	243	4512658	4512849	0	192	4512971	4513096	0	126	4513202	4513386	0	185	4513493	4513613	2	121	4513718	4513945	0	228					4514048	4514171	0	124
ga_CaSR	groupVII	－	22314920	22319211	4292	22319027	22319211	0	185	22318635	22318941	2	307					22317581	22318420	0	840																	22317250	22317480	0	231					22316160	22316283	0	124
ga_5.24_1p	groupXVIII	－	13447963	13451777	3815	13451508	13451777	0	270	13450719	13451338	0	620					13450496	13450622	2	127																	13450157	13450369	0	213					13449283	13449386	2	104
ga_5.24_2	groupXVIII	－	13464915	13468477	3563	13468208	13468477	0	270	13467417	13468036	0	620					13467194	13467320	2	127																	13466852	13467067	0	216					13466235	13466352	0	118
[truncated: 20 more columns]
