# Supplementary material for: Evolutionary Patterns and Selective Pressures of Odorant/Pheromone Receptor Gene Families in Teleost Fishes
Source: PLoS One. 2008 Dec 31;3(12):e4083. doi: 10.1371/journal.pone.0004083 (PMC2605262; doi:10.1371/journal.pone.0004083)
Supplement: Data S1 — Nucleotide sequences of medaka OR genes and pseudogenes (FASTA format text file). (0.06 MB TXT) [file pone.0004083.s005.txt]

>MF_HdrR13_1
ATGATTTCTTCCAATGTTACAAAGGTAAAAGACTTCATTATTGTTGGTATTCCAGGACTTTTGCCTGAATATCATGGACTTGCATCATTTGTATTTCTCGCTGTTTATCTCACTATCTTGTTTGGGAATAGTTTCATTTTAGCTGTCATTATATTTGAGAGGGTCCTCCATAAGCCATCATATTTGATCTTTGCACACCTTGCAATGACGGATCTCATCTTTGGCACTTTGACCCTCCCAAAAGTCATCGCCCGGTATTTGTGGAACGACATGATAACGCCATTCACAACCTGCTTTGCACAAATGTTTTTTGTCCATTCTTTAGGAGCAATCCATTCTTTCATTTTGCTGGTCATGGCTTTGGATCGCTTTGTTGCCGTTTGGTTTCCATTGAGATACCCTGCCATAATAACAAACAAAACAACTTCTATTGCTTGCAGCTTGTGCTGGACTTTAACATTCATCCGGATGATGGGGATTGTGCTGCACGCTTCCTCTTTGTCCTTCTGTGACAGTAAGATATTGCAGTGCTTCTGCGATCATGCATCGATAACTAAGTTGGCATGTGGCGAAAATGTTGCATTTGTTCAAGAGGTGGCTTTTGCAAATGCAATGGTGACACTCTTGTTTCCCTTGTCATTCATCATTTTCTCCTATTTTTCAATCATTGTAGCTGTTCTGAAAATGACAAAAGCTGAGGGGTATCACAAAGTGCTGTCCACCTGTGCTCCTCAGATCCTAACCACATGCCTTTACTACGTGCCCAGATGTGTTGTATACATCACTGACAATTTGAAAGTAAAAGTTAGTCCTGATGCCCGGATAATCATCGCGCTGCTGTACAGCCTCATACCTGCTGCAGTTAATCCTCTCATATATTGCCTCAAGACTGCCGACATTAAAGAAGCTTTGATGAAAAGGTTTAAAAATAGGAAAATAAATTTAGCTTTTAAAAGTAACACTAAG
>MF_HdrR13_2
ATGTTTTCTAATGTTACGAAGATAAATGATTTTTTCATCACTGGATTTCCTGAACTTCTACCAGAGTATCACAGCCTTGTGTCAACTTTGCTGTTTCTGCTTTATTTGGTAATAGCTGTGGGAAACATTTTTATTTTAGTGTTTGTTATTTGGGAGAAGCGTCTTCACAAACCCTCATATCTGATTTTTTGTCACTTGGCTTTAACTGATCTTATGTTTGGTACTCTAACTCTGCCAAAGATCCTCTCAAAATATTGGTTTAATGACAGCGTCATCTCATTTTACAGCTGTTTTGCACAAATGTACTTTGTTCATTTTTTAGGTGCTGCTCATTCCTTTATTTTGATGGTGATGGCATTAGATCGGTTTACAGCTATTTGTGCTCCGTTGCGATACACATCACTTTTCACAAATGCAGTTGCCTCTGTGCTCTGTGGATTGTCGTGGCTTGTGCCAGCTTCATGGATGGTTTTTGTGGTTTTAGATGCTCTTTCTTTACCTTTTTGTAACTCCAACATTATTGTGCAATGCTATTGTGACCATTTATCAATAATAAACCTAGGGTGTGAAAATGTGCGACAATCAACAGTTTATGGATTCATTGGTGCCATGGTTTCCCTGCTGTTGCCTTTAGCTTTTATTATTTTGTCTTACTTTGTCATCATTGTTACTGTTTTGAGAATTTCCTCCTCTGAGGGTCGACTGAGGACTCTGTCTACCTGCACGCCGCAGCTTCTCATCACAGGTCTGTACTACTTACCCAGATGCTTTGTGTATTTGGCCAATTTTCTGGGATTCACGTTTGGTGTGTCTGTGCGAATCGCTGTTATAGTGCTGTACAGTCTTTTACCTGCTGCGGTCAACCCAGTAATTTACTGTTTTAAAACTAAGGAAATTAAGGAAAATTTGAAAAGAAAATTCCTAACCACTAAAAAAACTATAACA
>MF_HdrR13_3
ATGGCATTACTGATCATTCCAAACATTTCAAGGACAGAAAGCTTCCACATCCTCGGATTCCCCGGACTTTCCCCGCAGTACTACGCACCCGTGTCAGCTTTGTTTTTTTTCATCTACCTCACCACTGCAACAGGGAGTGTTTTCATTTTAGCATTGGTCATCTGTGAGAAGTCACTTCAAAAACCCTCATACCTTGTCTTTTGTCACTTGGCATTGAACGACTTGACTTTCAGCACTTTCACCATCCCAAAAATCATAGCAAAGTATTGGTTTGCCGACAGCGACATTTCATTCAACTCCTGTTTTACGCAAATGTTTATGGTCCATTATTTAGGATCCGTGATGTCGTTCCTGTTGTTGGTGATGGCTTTGGATCGATTCATTGCCGTGTGTATTCCACTGCGATATCCTGTGCTAATCACAAACAACATCATATCTGTGCTCTGTGGATTCGCCTGGTTCATCCCCGCACCTTTGATGATGACGATTGTGCTCCACGCTCTCACTTTATCCTACTGTAAATCAAACATCATCGCTCAGTGCTACTGTGACCACATTTCTTTAACAAATCAGGGATGTGGTGGAAATCTAAGGGAGGTTCAGGTCACGGCTCTCTGCATTGCCATGTTATGTCTTTTGCTGCCTCTGGCATTCATATTGTTTTCTTACGTGTCTATTATTGTGGTTATTTTGAAAATGTCCAGCTCTTCAGGCCGCAAAAAAACCATATCCACCTGCACCCCACAAATCTTCATTACTTGTCTTTTCTACCTCCCTCGGTGCTTCGTTTATGTTGCCAGCACTGTTGGATTCTCTTTTAGTTTAGATATTCGTATTTTGTTGATACTGCTGTACAGCCTTCTTCCTCCTGCACTGAATCCACTCATATACTGTTTCAAAACCAGAGATATTAAACTGACTTTACTGAGGAAACTGAAAATGTATAGGGTTGCAATAGAGATTCAAATGTTTGCAAAG
>MF_HdrR13_4
ATGAACGCCTCCTCCGTTATACATTTCAGTGGGTTTAATCTGACCGCAGAAAGTGTTGTCCCTGCATTTCTTTTTGCAACTCTGAGCTACATGGTTATTCTGTTTTGTAACCTCACTCTGATTCTCACCATTGTGCTCAATAAATCTCTGCATCAGCCCATGCATCTCATTCTGCTGAACCTTCCCATCAATGACCTCATCGGTTCTTCAGCACTATTTCCTCAGCTCATCAAAGAAATCCTGACCAACAGCAGAAGGATTCAATACTCGGCGTGTGTGGCTCAAGCTTTCTTTATCCACGTCTATGCGGCAGGTACTGTGTTCCATCTGTCTGCCATGGCCTATGATAGATTCCTCGCCATATGTTACCCTTTGCAGTACAACACTGTCATGACGAACGCTCACATAATGAAACTGATTGCTCTTGTGTGGTCATCTTCTTTAGTTTTAATAGGTGTGTTGTTCATCCTGCTTTTGCGTCTCAACAACTGCCGCTCCGAAATGAGTAACCCCTACTGCGATAACCCAAACCTTTTGAGTTTGGTTTGTGGTGACACAACCATTAATAATATTTATGGGCTTTTCATCAGTGCTCTTTCACAAGCGGTGGCAAATGGAATTGTTTTTTATACATATCTCCGCGTCCTCATTGCATGCTTCCGATCCAAACAGTCGGACACCAGAGCCAAGGCTTTGCAGACGTGTGCCACACATCTAGTTGTTTTTCTCTTGTTAGAGTGTTTAGGCCTTTTCACCATTATATCACACAGGCTGCAAAATATTTCTCCTCATTTAAGAAGATTCATGGGGTTGTCTACATTGATTTTCCCACCAACTCTAAATCCAATCATCTACGGCCTAAAAACCAAAGAAATCAGAGAAAAGATTTTGCAGTTTTTTAGGATTGGGGTGCATCCTTTGAAACCAATGTTCTCT
>MF_HdrR13_5
ATGTTTTCAAACTTTTCTTCTGAGACTTTGCTGACTCTGTCTTCACTGGGTTTTTCATCCATATATATTTATCCAGCATTTGTGTTTGGGACTCTTTTCTATCTGATTATTGTTTTTTGCAATCTGCTGGTATTAACAACCATTGCTGTGAGTAAAAAGCTCCATAAACCTATGTTTATTCTGCTGTTTAGTTTACCAGTCAGTGACATTGTGGGAGCAACAGCTTTTTTTCCTCACCTTGTTTTTAGCATCTTGACACAGAATAGACTCATCTCCTCTGAGGCATGTATCACTCAGGCTTTTTTTGTTCATTTCTACGGCACAGGAAACTTGATGTTTCTGACTGCGATGGCGTATGACAGATACATGGCTATATGTTCTCCTCTAAAATACAATGCAGTTATGAACTCCCAAAACTTGTTAAGAATAATTTGTCTAATTTGGTTCCTTAATTTTGCATTGATGTTTACCTTGTTTATGCTTCTAGCCCGCTTTAAATTTTGCCGCACAAACATTGCAGATTGGTACTGTAACAATCCATCATTGCTTAAACTGGTTTGCAGTGACATCACATTGAACAACTATTATGGGCTTTTTACTATAATTCTTGATATGGGAGCTCCGCTGATTTTAATATTGTACACGTATGCGCAGATCCTGTTCACATGTGTTAAAACGAATAATACAAATGGCAGGAAAAAAGCCATTCAGACCTGTAGCACACATTTAGTTGTTTTTCTTGTCTTACAAGTCAATACAACCTTCACATTAATCTCTCATCGTTTTGAAAATGCTTCTCCGTTCCTGAGAAGGGCTTTGGGAGTCTCTGTATTAATTTTTCCACCTTTCTTGGACCCGTTAATATATGGTCTGAGAACCAGGGAACTGAGGCAGTGTATGGTAGTGTTTTTAAAAAGAAACTTTAGCTTCACAAAG
>MF_HdrR13_6
ATGCTTTCAAACTCTTCTTCTGTGGACATATTGACATTGTCATCGCTAGACCTTCAACCTACATATATTTACCCATCATTTGTGTTTGGAACTCTTCTTTATCTGATTACTGTCTTTTGCAATCTGCTGGTATTGTTAACCATTGCTGTGAGTAAAAAGCTCCACAAACCTATGTTTATTCTGCTGTTAAATCTGCCAATCAGTGACATTGTGGGTGCAACGGCCCTTTTCCCTCACTTTCTTTTCAGCATTATTACTGAGAGCAGACTCATTTCTTCTGAGGCATGTATCACCCAGGCTTTTTTCATTCATATCTATGGCACAGGTAATCTGATAATCCTCAGTGCGATGGCATTTGACAGATACATCGCTATATGTTGTCCTTTAAACTATAATTCAATATTGACTTCCCAGAATTTAATGAGAATCATCTTTTTGGTATGGTTTCTTAATGTGTCAATGATACTCACCTTGTTCATGCTATTGTTTCGATTCAAAATTTGTAGGGCGGATGTTGTAGATTTATTTTGTAACTATCCATCAGTGCTCAAACTAGTATGCGGTGACATCACTTTGAACAACAACTATGGGCTGTTTACTTTAATTGTTATCATGGGGGTTCCATTGATGATTATATTGTACACCTATGTACAGATCTTGGTCACATGTATGATGACAAATAACCCAGATGGCAGGAGAAAAGCCCTTCAAACATGTTGTACACATGTGCTCGTGTTTCTTGTGTTGCAGATCAATTCAAATGCTGCTTACATCCTTCATCGAAGTCAAAGTAAACTAACAGTTTTAAGAAAGGCTTTTGGATTCTCTGTTATACTTTTCCCTCCCTTTTTAGACCCTTTAATTTATGGACTGAATACCAGAGAACTGAGACAATGTATAATAATGTTTCTGAGAAGAAATGCGGGT
>MF_HdrR13_7
ATGGAAAACAGTTCTTTTGGGTTCTATTCTAAATTAACCATGGATACATTTTTTATTCCAGCTGGAGGAAAGTATCCCATAATTCTTCTTGGCATTGCAATTTATTTGTTTGGAATGTCCTGCAACCTGACGCTGCTGACTTTGATTATTCTGAAGAAGAACCTTCACAAGCCGATGTATTTCATCCTGTTCAGTCTACCCCTCAACGATCTGATCGGTATAACTGCAATGATGCCAAAAGTGCTCTCAGACATTGTTACAGAGACGAATGATGTTTACTATCCTCTGTGTGTCTTACAAGCATTCCTGCTTCACATGTATGGTGGTGCCGTTTTGTTTATTCTTGCAGCGATGTCCTTTGATCGTTACGTTGCCATCTGTATGCCATTACGCTACAGCTCCATTATGACCTTAAGAATGGTCACTGGTATTGTTACTCTAGTTTGGGGCCTCGATTTTGTCTTGATTTTGTTACTCTTCTCCCTGCAAGCAAGGCTTCCGAGGTGCACAGCTCTCATCAGGAATGTTTTCTGTGACAATCCATCCCTCCTTAAGCTGACATGTGTCAACACAGCAGTTCAGAATATCACAGGACTGTTTAACACAGCCGTCATACAAGCCATAAGTATATCCATTCAGGTGTACTCCTATGTCAAAATACTTATCACATGTTTGGCCACACGGACATCTGAAGCCAAAACCAAAGCTGTCCACACCTGTGTGGCACAGTTAGTCATTCTGGTTATTTTTGAAGTTGTTGGAACTTTCACAATTTTATCCCATAGGTTCAAAGATGTCTCAGCAGACCTGCAAAAGATAATGGGGATGCTGATATTTCTTGTTCCTCCACTTCTGAATCCACTAGTATATGGACTTTACACAAGCGAAATAAGAAAAACCCTTCTGGGAGTCTTTAAGAATAGAGTAATC
>MF_HdrR13_8
ATGGAGGAAAACACATCCGTTGTGGGAGACACTTTGGAGATCCAGGGCTTTGACATTTCTCCAGAGTTGACGTTTCCTCTGTTTTTCCTCCTTCTGTTTGTTTACTGCTCTTTGCTTTTGTCTAACCTCGGCGTTCTGGCAGTCATCATCTCTGAAAAGAGCTTGCACCAGCCCATGTACCTTCTTTTTTGCAACCTGTCAGTCAATGACCTGATCGGTAACACAGTCCTGCTGCCTCAGTTGATGGCTCATATCCTCTCTACAGAGCGCTTCATCACATATAGCCAGTGTGTGGTTCAAGCTTTCTACAGCCACACCTTTGGATCTGCATCACACATGATCCTTGTCATCATGGCCATTGACAGATATGTGGCCATCTGTCACCCACTGAGGTACAGCTCGATAATGACTACCAGAGCTGTTATTGGCCTGTCGGTGGTTGCATGGGGGTTTTCTTTGGTGCTCGTGTCTGTGCTGATAGGTCTCACCGTGAGGTTGACCCGTTGCAGGTCAGTTTTGCAAAACGCCTATTGTGACAATGCTTCTTTGTTCAAGCTCTCCTGCGAGAACGTGTCCGTCAACAACATCTATGGACTCTTTTTCACTGTACTGCTGTTCACGTGTTCTATGGGAGGAATACTTCTCACATATGTTAGGATAGCTGTCATTTGTTGGATGAGGAAAAACAAAGAGTTGAACAGTCGAGCGCTGCAAACCTGTGCAAGCCACCTGGTTCTTTATCTAATCATGCTGTGGTCAGGGTTTCTGACCATCATCCTTCACCGTTTCCCAAATTATCCGGATCTAAGGAAGATTGCCTACATTTTATTTCATGTTGTTCCTGGCAACCTAAATCCTATTATTTATGGAATGCAGACAACATCATTGAGGCAAAAAATTACTCAGCTACTAAGGAAAATGGTTTTT
>MF_HdrR13_9
ATGTCACTGAACAGCTCTGCAAGCGGTGGTGGCTTTCCTGTAAAAATAATCAACGATCGGATTATTATTGTTCAGGTGTCAATAGCAGTTTTTCTCAGCATCAACTTTTTTCTAATCTCAACTTTTTTCAGGAGGGACGTCTTTTACAACACCATGCGTTATATCCTATTTGCTGAGACTCTGCTATCAGATTGTCTGTTTTTAATTCTGACTGATTCTCTGCTGATTTTAAGCTTTTTTGGTTGTACAATGCAAATGTGGCTGTGCCTTTTTATATATATTATTTTATCTGTGTACTCATTTGTCACACCTATTACTCTCACAGCTATGACACTGGAGCGCTATGTGGCCATCTGCATGCCTCTGCGACATGCAGAGCTGTGCACCCCTCATGGCGCTCTGCAGCTCATTCTCATCATTCACAGCATCAGTGCAGTGTCCTGCATTGTTATTCTCTCTATTTTTTTTGCAGCAGTTTCTCCCACCTACTTCACTCAGAGCACAATATGTTCTGCAGAAATGTTCATACTGTTCAGCTGGCAGCGTCATCTTAGGTCAGCCATAAGTCAGTTTTACTTCTTAATCATGGTTATTATCATTGTTATTTCCTACGTCAAGATACTAAAGGTGGCCAAAACTGCATCAGGAGAGAATAAAAAGTCAACACGGAAAGGTCTCAGAACTGTGACTCTTCATGGTTTCCAGCTGCAACTTGGTCTCATCCAACTGTGGTGTCCCTTCATAGAAGCTGCAGTGTATAATGTTGATCCGATCGTGTACAATAATCTGAGGTTCTTTAATTATATTGTGTTCTTTCTTGCTCCAAGATGCTTGAGCCCTCTTATCTATGGCCTTAGAGATGAATTGTTTTTTCAAGCACTGAAATATCACGCTCTTCGCGGTTTGTTG
>MF_HdrR13_10
ATGGCGTCCAACAGCTCTGTGATGAGTGTTGGGTTTTCTGCAAAAAATCTTAATTTACAGGCCGTCATTGTTCAGGTGCTGATAGCTGTTTTTCTCAGCATCAACCTTTTCCTCATTTCAACTTTTTTCAGGAGGGAGGTCTTTTACACAACAATGCGTTATATCCTATTTGTTGTGACTTTGCTATCTGATTGTCTTTTTTTAATCATGGCTGATTCCCTGCTTTTGTTGAGCTATTTTGGTTTTGCCATACACATGTGGCTGTGCCTTATATTGTACATTATTTTGTCTGTGTACTCATTTGTCACACCTCTTACCCTCACAGCAATGTCGCTGGAGCGCTATGTGGCCATCTGCATGCCTCTGCGACATGCAGAGCTGTGCAACACGCGTGGCGCTTTAAAGCTCATTTTTATCATTCACAGCATCAGCGCTGTTCCCTGCACTGTTAACCTCTGCATTTTCTCTGCTGCAGTGTCTTTCTCCATCTACACCCAGAGCAGAGTTTGTTCTGTAGAGACGTTCCTTTTGTTCAGCTGGCAGGGTCATCTAAGGTCAGCCATAAGTCAGTTTTACTTCTTGATCATTTTCACAATAATTGTTTTCTCCTATGTCAAGATACTAAAGGTGGCCAAAACTGCTTCAGGAGAGAATAAAAAGTCAACATGGAAAGGACTCAGAACTGTGATTCTTCATGGTTTTCAGCTGCTGCTTGGTCTCATCCAGCTGTGGTGCGGCTTCATAGAAGCTGCAGTTCTTAAAGTTAATCTGACTGTGTATATTAATGTAAGATACTTTAACTACGTCATGTTTTTTCTCGCTCCAAGATGCTTGAGTCCTCTCATCTATGGCCTTAGAGATGAATTGTTTTATCAGGCACTGAAGTCTTATGCTCTTTGTGGCCTTCATAAAAAA
>MF_HdrR13_11
ATGGCAAACAACAGCTCTGTAATCAGTGGTAATTTTCCTGTCAAATTAATTAGTAAGGAAGTTATTATTGTTCAAGTGTTGATAGTCGTTTTTCTCAGCATCAACTTTTTTCTGATCTCAACTTTTTTCCGGAAGAATGTTTTTCATACATCTATGCGTTACATCTTGTTTGCTGTGACTCTGTTGTCTGACTGTCTGTTTTTAATATTGGCAAATGTTACGCTTATATTGAGCTATTTTGGTTTTACCATGCAAATGTGGTTGTGCCTTATCATATTTGTTCTTACGTCTGTTTACGCGTATGTGACTCCTGTCACCCTCACTGCAATGACACTGGAGCGCTATGTGGCCATATGCATGCCCCTGCGACATGCAGAGCTGTGCACTCCGCATGGCGCTTTGCAGCTCATCCTCATCATTAATAGCATCAGTGCTGTTCCCTGCACTATTAATCTTGCAGTTTTCTATTCCACAGCATCTCCTACCTTTAATACCCAGAGAGGAATTTGTTATGGGGAGAGGTTTGTATTGTTCACATGGCAGGGTCATTTTAGATCAGCAGTAAGTCAGTTGTACTTTTTTATAATGTTCACAATCATTGTTTTCTCATACATTAAGATCATGAAAGTGGCCAAAACTGCTTCAGGAGAGAATAAAAAGTCAACATGGAAAGGACTCAGAACTGTGGTTCTTCATGGTTTTCAGCTGCTTCTTAGCTTAATCCAGCTGTGGAGTGTTTTCATAGAAGATGCTGCTCTTAAAGTTAGTCTTACGCTGTATGTTAACATTAGATACTTTAATTACGTCATGTTTTTTCTTGCCCCTAGATGTTTGAGTCCACTCATCTATGGCCTCAGAGATGAATTATTTTTCCAAGCATTGAAGTATTTTGCACTTTGTGGCTTGCATAGAAAA
>MF_HdrR13_12
ATGGCAAACAACAGCTCTGTAATCAGTGGTAATTTTCCTGTCAAATTAATTAGTAAGGACATTATTATTGTTCAAGTGTTGATAGCCATTTTTCTCAGCATCAACTTTTTTCTGATCTCAACTTTTTTCCGGAAGAATGTTTTTCATACATCTATGCGTTACATCTTGTTTGCTGTGACTCTGCTGTCTGACTGTCTGTTTTTAATGTTGGCAAATGTTACGCTTATTATGACTTATTTTGGTTTTACCATACAAATGTGGTTGTGCCTCATCATATATCTTCTTACGTCTGTTTACTCATATGTGACTCCTGTCACCCTCACTGCAATGACACTGGAGCGCTATGTGGCCATATGCATGCCCCTGCGACATGCAGAGCTGTGCACTCCGCATGGCGCTTTGCAGCTCATCCTCATCATTCATAGCATCAGTGCTGTTCCCTGCACTATTAATCTTGCAATTTTCTATTCTGCAGCATCTACTACTTTTTTAACCCAGAGAGGAATTTGTTATGGGGAGAGGTTTATATTGTTCACATGGCAGGGTCAATTTAGATCAGCAGTAAGTCAGTTGTACTTTTTTATAATGTTCACAATCATTGTTTTCTCATACATTAAGATCATGAAAGTGGCCAAAACTGCTTCAGGAGAGAATAAAAAGTCAACATGGAAAGGACTCAGAACTGTGGTTCTTCATGGTTTTCAGCTGTTTCTTAGCTTAATCCAGCTGTGGAGTGTTTTAATAGAAGATGCTGCTTTTAAAGTTAGTCTTACGCTGTATAATAACATTAGATACTTTAACTACGTCATGTTTTTTCTTGCCCCTAGATGTTTGAGTCCCTTCATCTATGGCCTTAGAGATGAATTATTTTTCCAAGCATTGAAGTATTATGCAAGTTGTGGTTTGTAT
>MF_HdrR13_13
ATGGCAAACAACAGCTCTGTAATCAGTGGTAATTTTCCTGTCAAATTAATTAGTAAGGACATTATTATTGTTCAAGTGTTGATAGCCATTTTTCTCAGCATCAACTTTTTTCTGATCTCAACTTTTTTCCGGAAGAATGTTTTTCATACATCTATGCGTTACATCTTGTTTGCTGTGACTCTGCTGTCTGACTGTCTGTTTTTAATGTTGGCAAATGTTACGCTTATAATGACTTATTTTGGTTTTACCATACAAATGTGGTTGTGCCTCATCATATATCTTCTTACGTCTGTTTACTCATATGTGACTCCTGTCACCCTCACTGCAATGACACTGGAGCGCTATGTGGCCATATGCATGCCCCTGCGACATGCAGAGCTGTGCACTCCGCATGGCGCTTTGCAGCTCATCCTCATCATTCATAGCATCAGTGCTGTTCCCTGCACTATTAATCTTGCAATTTTTTATTCTGCAGCATCTACTACCTTTTATACCCAGAGAGGAATTTGTTATGGGGAGAGGTTTACATTGTTTACATGGCAGAGTCAATTTAGATCAGCAGTAAGTCAGTTGTACTTTTTTATAATGTTCACAATCATTGTTTTCTCATACATTAAGATAATGATTGTGGCAAAAGCTGCTTCAGGAGATAATAAAAAGTCAACATGGAAAGGACTCAGAACTGTGATTCTTCATGGTTTTCAGCTGCTTCTTATCTTAATCCAGCTGTGGAGTGCTTTAATAGAAGATGCTGCTCTTAAAGTTAGTCTTTCGCTGTTTATTAACATTAGATACTTTAACTATGTCATGTTTTTTCTTGCCCCTAGATGTTTGAGTCCACTCATCTATGGCCTTAGAGATGAATTATTTTTCCAAGCATTGAAGTACTATGCGAGTTGTGGTTTGTAT
>MF_HdrR13_14
ATGGCGAACAACAGCTCGGCGACCAGTGGTGGATTTTCTGTGAAAATGATCAGTAACCAGGTCATTATTGTTCAAGGGTTAATAGGAGTTTTTCTAAGCATTAATCTTTTTCTTATTTCAACTTTTTTTAGGAAGGAGGTTTTTTACACAACCGTACGCTATGTCCTGTTTGCAGTGACTCTGCTCTCTGACTGTCTTTTTTTAATAATTACAAATTCTCTGCTTGTATCAACTTATTTTGGTTTAACCATACACATTTGGTTGTGCTTTATATTGTATTTTATTTTAGCTGTGTACACATTTGTCACACCTCTCACCCTCACAGCTATGACACTGGAGCGCTATGTGGCCATATGCATGCCCTTGCGACATGCAGAGCTGTGCACCATGAGAGGTGCTCTGAAGCTCATCCTCATTATTCACGGCTTAGGCGCCCTTCCCTGCACTGTTACACTCTACATTTTCTTTGCCATAGTGTCTCCTACCTTCTACTCCCAAAACAGAGTTTGTTCTGTGGAGACGTTTATTTTGTCCAGTTGGCAGGGTGATGTAAGATCAGCCATAAGTCAGTTTTACTTCTTGATTATGTGCTCAGTCATTGTGTTTTCCTATGTTCAGATAATGAAAGCAGCCAAAGCTGCATCAGGAGAAAATAAAAAGTCAACATGGAGAGGTCTCAGAACTGTGATTCTTCATGGCTTCCAGCTGCTGCTCTGTCTTATCCAGCTGTGGTGTCCCTTCATAGAGGCTGCAGTGTTCAAAATTAATTTGCTCTTGTACAATAATGTGAGGTTCTTCAACTATATAATGTTTTTTCTTGCTCCTAGATGTTTGAGTCCTCTCATTTATGGCCTTAGAGATCAATCATTTTTTAGAGCACTGAAACTTTATGCTCTTTGTGGATTGTAT
>MF_HdrR13_15
ATGGCTACTAACAGCTCAAGTATAAATGAATTGCTGCGACAGATAAATGATCAGGTCATCATTGTGCAGTTCTTAGTGATCTTTTTTTTTTCAGTGAACATGCTGCTCATTGTGACTTTTTTTCAAAAGCAGTCTTTCCGCAGCAGCGCTCGCTACATCCTGTTTGCTTTCATGTTGCTATCAGACAGCTTTCTGTTAATCATGTCTAACTTTCTTCTCGTCTTGTACTATTATAAAATGACGATTCCAGTCCCATTTTGCATTGTGCTCTGTATGATTGTGTTTCTGTACGGTGCAGTTACACCAATCACTCTTGCTTCAATGACCTTGGAGCGATACGTGGCCATCTGCATGCCCCTTCGTCACGCAGAGCTGTGCTCTACTCGCAGTACGGTGCACTGCATCCTCATCATTCACGGCATCGGCTCAGTTCAGGGTGTCGTGATTCTCTCCTTGTTTTTTGCCTCTGCGCCTTTAAGCCTTTACAAAGGAAACAGGGTGTGTTCAGCAGACATGTTCATGTTACTTACATGGCACAGCCAACTTAGAACCGCTTTAAGTCAGCTGTACTTTTATATTACATTTATTATTATTGCTTTCTCCTATTTTAGGATAATGAAAGTGGCCAAAGCTGCATCGGGACAGAATAAAAAGTCTTCACAGAAAGGGCTTAAAACAGTGAGTCTTCATGCTTCCCAGCTGCTGCTGTGCCTTATTGAGCTGTGGTGTCCCTTTATTGAGGCTGCCGTGCTTAAACAGAATCTGATGTTGTATGTTAAAATGAAGTACTTTAATTATGTAATGTTTTATGTTGCACCAAGATGCTTAAGTCCTCTCATTTATGGGCTCAGGGACGAAACATTTGTCCTGGCTCTGAAAAACACTATTGGTTTTGGATTGATAAAGAAAAGCAAA
>MF_HdrR13_16
ATGGCAAATAACGTCTCCATGGTTGGTGGTTCTGAGCAGCGACAGGCTGACTATCGAGTCATTATTGTCCAGATCTTGGTTATTATCTTTCTTTGGATCAACATGTTGCTTACTGTGACGTTTTTCAAAAAACAGTCTTTTCACACGAGTGCTCGCTACCTTTTATTTGCTCTTGTGCTGTTGTCAGACAGCTTTTTGTTAGTTGTTACTGATATTCTGCTGGTATTATCTTTCTTCAGGGTGGTCATGCAAGTTTGGTTGTGTATAATCGTGTCAATAGTGGTGTTCTTGTACAATATGGTGACACCGATTACTCTTGCAGCAATGACCCTGGAGCGATATGTGGCAATCTGCATGCCCCTGCGTCATGCAGAGCTGTGTTCCACTCGCAGCACGGTGCACTGCATCCTCATCATTCATGGAATCAGCTCCATTCCTTGCATTGTCATCCTCTCTGTGTTTTTTGCATCAGTTTCTCTCGGTGTTTTTACACAAAACATGGTGTGTTCAGTGGAAATGTTCATATTATATACATGGCACAGTGATCTTAGGTCGGCTGTAAGTCAGTTTTTCTTTTTAATTATGTGCATTGTCATTATTTTCTCCTATTACAAAATAATGAAGGCAGCCAAAGCAGCATCAGGAGAGAACAAAAAGTCAACTCAAAGAGGGCTCAGAACTGTAAGTCTTCATGCTTTCCAGCTGTTGCTTTGTCTTATCCAGCTGTGGTGTCCCTTCATAGAAGCTGCAGTGCTCAACATTAATCTGATCCTGTATGTTAATGTAAGATATTTCAATTATATCATGTTTTTTCTTGCTCCAAGATGTCTGAGTTCCCTCATTTATGGCCTCAGGGATGAAACATTTTTTCTTGCACTGAAAAGCTCTTTCCGTTTTGGATTGCAGAAGTCAAGTAAA
>MF_HdrR13_17
ATGGCACTCAACAGCTCTGTGATCAGCGGTGGGTCTCCTGTAAGGATACTAAATAATCGTATTCTCATTGTTCAGGTGGCTATAGTAGTTTGTCTCTGCATTAACTTTTTTCTGATTTCAACATTTTTTAGGAAGAATATATTTTACACAACGATGCGTTATATCTTATTTGCTGTGACTCTGCTGTCTGACTGTCTGTTCTTAATAATGAGCAATGCTTTGCTTGTGTCATCTTATTTCAGTTTTACCATTCAGATCTGGCTGTGCTTTATCATGTATACTATTCTGTCTGTGTACGCTCTTGTCACACCTCTCACCCTGACAGCTATGACACTGGAGCGCTATGTGGCTATATGCATGCCCTTGCGACATGCAGAGCTGTGCACCACGCGTGGCGCTCTGCAGCTCATTCTCATCATTCACAGCATCAGCGCGGTTCCCTGCACCATTAATCTCTCCATTTTCTCTGCCACAGTGTCTTCAGAATTGTACACCAATAACAGACTGTGTTATAGGGAGATGTTCATTTTGTTTCCCTGGCAGGATCATCTAAGCTCAGCAATGAACCAGTTTTACTTTTTAATCATGTGCTCAGTCATTGTTTTCTCCTATGTTCAGATAATGAAAGCCGCCAAATCTGCATCAGGAGAGAATAAAAAGTCAACATGGAAAGGTCTCAGAACTGTGATTCTTCATGCTTTCCAGCTACTGCTCTGTCTTATCCAGCTGTGGTGTCCCTTTATAGAAGATGCAGTTTACAAAATTGATCTGATTTTGCATAGAGACATTAGGTACTTCAACTATGTAACATTTTCTATTGCCTCTAGATGTTTGAGTCCTCTAATTTATGGCCTTAGAGATGAATTGTTTTTTCAAGCACTCAGATCATATGCTCTTTGCCGCCTGTAT
>MF_HdrR13_18
ATGCAGAATCTGACTGACCTTCCTTTCAATGCAACTCCTCCAAGTAGTCTGTCTGTTATCATCAAGGTGTGTGTGGTCATCCCTTTATTTTGCCCTTTCCTCTGCTGCATCATTGTCATGCTGCACGTCTTTGCCTCTAACAGGCAGTTCATGGAGACTTCCCGTTATGTCCTGTTTGCTCACATGCTGATCAATGACACCCTGCAGATCCTGTCCTCTGTGCTGCTCTTCCTCTGTGTCATGGCTCAAGTGAAATTTGCTGTGGTGCTCTGTGTCCCTCTGCTTGTTATATCCACTGCCACTTTCCAGAACACCACCTTGATCCTGGCTGCAATGTCGCTGGAGCGTTACGTTGCCATCTTCTACCCCTTGCAGCGCCCGGCCGCTTGGCGTTCAGAACGTATCTGGATAATGGTCGTGTCCCTGTGGTTTATCAGCTTCGTCTTTCCCATCATTGAGTTTGCCTTGAAGAGCGGAAACCCCGCCGTGTTGGGCCTCACAACCCCAGTGCTGTGCAAAGCCACTACCATCAACTCATCGCTCATCCAGACGCTGTTCAGAGCCGCCGTGAGTGTGCTCTTCTTTGCAGTGGTGGCCTTCATCATCCTCTTCACCTATGTGAGAATTCTGCTGGAGACGAGGAAGCTGAGGCAGGACCGGCTCTCTGTGAGGAGAGCCATGCACACTGTGCTCCTGCATGGCTTTCAGCTGCTGCTCTGCATTCTGGCTTTCACTAGCCCCATCACAGAGAGCCTCGTAGTGCTGCACACAGTCTGGACGAGGGAGGACATTGCCTTTTTCAACTACTTCTGCTTTATTCTGGTCCCACGTTTCCTCAGCCCGCTCATCTATGGCTTCAGGGATCAGGTTCTCAGGAGCCACATGGTGAAAAACTTCCTCTTCTGCTCCAAAAACATCAAACCCTTCTTCAAGCAT
>MF_HdrR14_1P
TTGACCTCTTTGAATGAGACAGAAATCCCTCAAATGAAGCAGTTTGGGACTTCTGTCAAAGCGATCCTGTCCATGCTGCCCTGTCTCTTCTTCCTGTATGTTAACAGCATCATGGTGTTCGCCCTGCTGAGGAAACCTCTCTTACTGGAGACACCCCGATACATACTGTTTGCTCATTTGCTCTTTACTGAGTCTATCCAGCTCATGCTGACAATGTTGCTGTACATATTTGCTGTGACTATGGTCCAAATTGTTGGCTATGTTTGCATTGCTGTCACTCAATTTGCTGCTATTACTATTAGGATGTCTCCTCTAAACCTGGCTGTTATGTCTTTAGAGAGATATGTTGCAATCTCTTTTCCACTCAGGCACACCACCATTTCTACGCCCAGACTGGCAGGTGTAGCCATTGTTGTCATATGGACTGTGGCCTCTTTAGACACCTTCATTCAAATCTTTATGTTTGTCAGTCTCAAAAGCAACAGCTTTTCCTCACAGGGAATCTGCAAAAGAAACAGTGTCTTCCAATTGCATGTCTTTGTGATTATAGACAGAGCTTTCACTGTTGTAAATTTTGTCCTGGTCACCACCATTGTCCTTTACACATATATAGCAGTTATGATCACTGCAATGACTTCTTTGGAGCGCAGCATCAACAAGGCACATAAGACACTGTTGTTGCATCTTTTTCAGTTGTGCTTGTGTCTGGTCTCCACTACGTTTGATATGATAAACTCTAGTGAACTGTTAACTTTGGATCGTGCAATAGCGATCGATGTTCAGTTCGTCCTCTTTTTAAGTTTAATAATTTTCCCTAAATGTTTGAGCCCCCTCATTTATGGACTCAGGGATCACAACTTAAAACATTCATTTAAATACCATTTTACATTTGGCTGCATATCCACTGTCACCCCATATTCTGGT
>MF_HdrR14_2
ATGCTGGTTCCTCTCCAACAGCCCATTGTCTTTGAAATCGAGGGCTTTGATATTCTTCCAGGCTCCGGGCCTTTCTTCTTCCTCCTGGCTCTGCTGGTCTACATGCTGGTGCTGCTGGGTAACGGGGTGGTGGTGTGTGTCATCATCCTGGACAAGAAGCTGCACAGACCCATGTTTGTGATGATCTGTCACCTGGTGGTGTGTGATCTGATGGGAGCCACGGCGGTGCTGCCTCACCTCATGATGGACTTTCTGATGGGTCAGAAGAAGATCGTTTACCTGGCAGCCATCAGCCAGGCCTTCTGCGTCCATGTCTATGGCGTGGCTGTGCAGACCATTCTGGGTGCGATGGCTTATGACAGGTACGTTGCTGTGTGTGAGCCGCTCAGGTATCACACCATCATGACATCAGCCCGGCTGCACTTCTGCTGTGCTCTGGCCTGGATCGTGGCGCTGGTGCTGATCGCCTTGCTCTTTTCCTTCCATATGAACGCCCCTTTGTGTGGTCACATCATTCGACATGTCTACTGCAGCAACAGAGGCATCCTCAACCTGGCGTGCTCCCCCACCCCAACCAACAACATCTACGGTCTGTGCATGACCTGGTCTGTGAGCTCGGTGGTCTTCATCATCATTGCTTTCTCCTACATCAGAATCCTGACGGATTCCTACAAACAGTGCAGAACAGACAGCAAGCGCTCCGTTGGTTCTGCACTGGTGCGCAGCAAAGCCTTCCAGACCTGTGCCCCCCACCTCGTTATCTACACACTCTATCAGATAGCGTCATTCATCATAATTGTAGGTTACAGGTTCCCGTCTGTCCACCCAAACCTCATCAAGTTCTTCAGTATTCTATTTATCATCATACCCCCCGCTATTAACCCAGTCATCTACGGACTGGTCATCAAAGATCTGCGCACCAGCATCATTCAGGTGACACTGAGGGTTTTTACACATTTTCTTGAACCTGATCTGAACCTCAGTTTTGCCTTTTTGCAGTTTTGTGTT
>MF_HdrR14_3
ATGGAAAACATTACCTACAACAGCATCGTTCTGCAGGTAGAAGGCTTCAAGGTGACAAAGGAGTCAACAGAATATGCCTTCTTCCTCTTCTTCTTCTCCTATATTGTCATCATGATACTGAACTTAGGCATCTTGGCTATTATTGCCATTGACAAGAGCCTCCATCAACCCATGTACTTGTTGTTTTGTAACCTGCCAGTCAGTGATATTGTTGGGTGTACTCACATTTTGCCCCGGCTGCTCTCAGACATGTTGGTGCCCCCCTCTGAGCGCCTCATCAGTTATTACGAGTGTGTGGTTCAGGCTTTTACCACTCACATGTTTGGCACCACCTCCCACACCGTCCTCATGGTCATGGCCTTCGACAGGTATGTGGCCATCTGTAACCCTCTGCGATACGCCAACATCATGACCAGCAGGATGATCATCAAACTGACGGTCTTTGCGTGGGGGGTCCCCTTTGTCTGGGTAGCGGTTCTGCTCGGTCTGACCATTCGGCTCAACCGATGCCGTACTCTGATAGAGAACCCATTCTGTGACAATGCTTCGCTGTTCAAGCTGTCCTGTGAGAGCTCTGTCATCAACAACATCTACGGCCTCGCCTTCACCGTGGTCCTCCTAACCTCATCCATCGGCAGCATAGTCCTCACCTACAGTAAGATCACGGCGGTCTGTCTGACCAGCAAGAGCAAGAGTTTAAACAACAAGGCCCTACAGACCTGCAGCACTCACTTAGTGGTGTATTTGATCATGTCATTCAGTGGCGTTTCAATTGTTGTTCTGCACCGTTTCCCCCAGTACTCAGAATACAGAAAACTCAGTGCCATCCTCTTCGTTATGATACCCCCCAGCTTAAACCCCATCATCTATGGGGTGCAGTCCAGAGAGATCCAAAAGTTCCTATCTGAAAAATGCTGTTCCAGAAAAAGGTTGAAGAAAAAT
>MF_HdrR14_4Y
AGTAGTTTTAGTTTAGCTGGGATCTCAAAACAAGACAATGTTTTGTTTAAAGAGTTTTTTCTGTTTTTTGTTCTGTGTTGTGTTGGACTTCAGTTGGACTTTTGGGTTGAGGTAGCTCGTTCTAATCAACCTCATACCGGAGTTGTCTTCCTACAGGAAGCTATCATTCATACATGCTGTTTGTTGGCAGGTATGTTGCTGTGTGCGAGCCGCTCAGGTATCAGACCATCATGACGTCGACACGGATGCATCTCTGTTGTGCTCTGGCCTGGTTGGTCGCCTTCGTGCTCATTGCCATCCTCTTCTCCTTTCACCTAAACGTGCCGCTGTGCGGCAAAACCATTCAGCATGTGTACTGCAGCAACCGCGGCATTCTGAACCTGGCCTGCATCCCCACCCCCGACAACAACCTCTACGGTCTGTGCGTCTCTCTTAGCATCAGAGCATCGGTCTTCGTCATCATCGCTTTTTCTTACATCAAAATCCTGACTGTTACTTTGAAACAAGGCAGAACGGACAGCAGTGTGCGAAGCAAGGCCTTTCAAACCTGCTCGTCCCACCTCATGGTATACATCCTCTATCAGATAGCTCTACTTATTGTTATTGTGAGCCTCAGGTTCCCCACCGCCAAAAACATGTGGAAGTTCTGTAGCATCATGATCACCATCTTTCCTCCAGCTGTCAACCCCATCATCTATGGCTTGGTCAGCAAAGAGCTGCGCACCAGCATCATCCAGAACTTCTTTGGATGGGTCAAGAAAAAACAGCTTGGTTTTAGAACATCA
>MF_HdrR14_5Y
TTGCAAGAATGTCAAGGATTGAACCAGGACACTGGAGTTTTTCAGTTGGACTTTTGGGTTGAGGTAGCTCGTTCTAATCAACCTCATACCGGAGTTGTCTTCCTACAGGAAGCTCTCATTCATACATGCTGTTTGTTGGCAGGTATGTCGCTGTGTGCGAGCCGCTCAGATATCAGACCATCATGACGTCGACACGGATGCATCTCTGTTGTGCTCTGGCCTGGTTGGTCGCCTTCGTGCTCATTGCCATCCTCTTCTCCTTTCACCTAAACGTGCCGCTGTGCGGCAAAACCATTCAGCATGTGTACTGCAGCAACCGCGGCATTCTGAACCTGGCCTGCATCCCCACCCCCGACAACAATGTCTACGGACTTTCCATGACCTGGTCTTTGAGCACGGCAGTCTTCGTCATCATCGCTTTTTCTTACATCAAAATCCTGACTGTTACTTTGAAACAAGGCAGAACGGACAGCAGTGTGCGAAGCAAGGCCTTTCAAACCTGCTCGTCCCACCTCATGGTATACATCCTCTATCAGATAGCTCTACTTATTGTTATTGTGAGCCTCAGGTTCCCCACCGCCAAAAACATGTGGAAGTTCTGTAGCATCATGATCACCATCTTTCCTCCAGCTGTCAACCCCATCATCTATGGCTTGGTCAGCAAAGAGCTGCGCACCAGCATCATCCAGAACTTCTTTGGATGGGTCAAGAAAAAACAGCTTGGTTTTAGAACATCA
>MF_HdrR14_6
ATGCTGGTTCCTCTCCAACAGCCCATTGTCTTTGAAATCGAGGGCTTTGATATTCTTCCAGGCTCCGGGCCTTTCTTCTTCCTCCTGGCTCTGCTATTCTACATGCTGGTGCTGCTGGGTAACGGGGTGGTGGTGTGTGTCATCGTCCTGGACAAGAAGCTGCACAGACCCATGTTTGTGATGATCTGTCACCTGGTGGTGTGTGATCTGATGGGAGCCACGGCGGTGCTGCCTCACCTCATGATGGACTTTCTGATGGGTCAGAAGAAGATCGTTTACCTGGCAGCCATCAGCCAGGCCTTCTGCGTCCATGTCTATGGCGTGGCCATGCAGACCATCCTGGGTGCGATGGCTTATGACAGGTACGTTGCTGTGTGTGAGCCGCTCAGGTATCACACCATCATGACATCAGCCCGGCTGCACTTCTGCTGTGCTCTGGCCTGGATCGTGGCGCTGGTGCTGATCGCCTTGCTCTTTTCCTTCCATATGAACGCCCCTTTGTGTGGTCACATCATTCGACATGTCTACTGCAGCAACAGAGGCATCCTCAACCTGGCGTGCTCCCCCACCCCAACCAACAACATCTACGGTCTGTGCATGACCTGGTCTGTGAGCTCGGTGGTCTTCATCATCATTGCTTTCTCCTACATCAGAATCCTGACGGATTCCTACAAACAGTGCAGAACAGACAGCAAGCGCTCCGTTGGTTCTGCACTGGTGCGCAGCAAAGCCTTCCAGACCTGTGCCCCCCACCTCGTTATCTACACACTCTATCAGATAGCGTCCTTTATCATAATTGTGAGTTACAGGTTCCCGTCTGTCCACCCAAACCTCATCAAGTTCTTCAGTATTCTACTTATTATCATACCCCCCGCAATTAACCCGGTCATCTACGGACTGGTCATCAAAGATCTGCGCACCAGCATCATTCCGATTTTCACCAGAGTC
>MF_HdrR14_7
ACATGGGAGCTTGGTACCCCCATGTTCTTCATCATCCAGGGACTTGCCAGCATTGGCGAGAAGAGGGTGGTCCTTTTTGTCATCCTACTGCTGGGATACCTGGTTATCCTGGGGGGAAACAGCATGATCATCTTTGTGACGCTCTCTGACCCCAGGCTCACCTCCCCCATGTACTTCTTTCTCCAAAACCTGTCTTTTGTGGACCTGGTCTATACCACAACCACCATCCCCAACATGCTGGCTGGTTTCCTCATAGACCAACTGACCATCTCCATCCCGGGCTGCTTCCTACAGATGTACTTCTTCACTCAACTTGCTGTGACGGGACGTGCCATCCTCACCGTCATGGCTTATGACCGCTACTTGGCCGTCTGCAACCCCCTGCGCTACACCGCCATCATGACCCGGTCAGTGCGGATGCTGCTGGTCACAGGAGCCTGGTGCTTCGGCTTGCTCTGCACACTGCCGCCTACAGTACTGGCCTTCCTGCGGCCTTACTGCGGCCCCAACATGGTCCGGCACAGCTGGTGTGACCTGTCGTCTGTCAGAACCCTGGCGTGCGCCGACACCTCCATTGACAATGTCCTGTCCCTGTCCTTTGCCATGGTTGCGCTGCTCACCACAGGGGTCCTCATTCTCACCTCGTACTTCCTAATCGCCACCTCAATGTACCAGATGGGCGTCCCCGAGAGGCTGAAGGCCTTCAGCACATGTGCCGCACACCTGACTGTGGTCTCCATCTCGTACAGCGCCGCCTCCTTTGTCTACATTTCATATCGAGTGGGAAACTTTTCATCAGAGACCCGCCCACAACTCAGAGTCAGATTTCTAATTAACTCCTCCCACTCCACAGAAAGTGTATCCAATAAAACGACACAGGTTTTTAGATTGTGGCAAAAACAGTTTAATCAT
>MF_HdrR14_8
ATGGAGAACCAGAGTTCAGCGACAGACATTTTGCTCATTGAGGGCTTAAACGTGACCGCTCAGAGCTCCATCCCTGTCTTCATCCTTCTCCTGCTCATCTATGTCTTCATCATGCTGTCCAACATCAGCCTGGTGGTGCTGATCAGCGTGGAGAGGAGCCTCCACCAGCCCATGTACCTGCTCTTCTGCAACATGGGCATCAACGACGTCTTTGGCGCCTCCATCATTGTTCCCCACCTGCTCAGCAACCACTTCAAGCCCAGCTCAGAGCGCATCATTCATTACGCCGCCTGCGCCTTGCAGGCTTTCTGTGGCCACGTGCACGCCACCATGACCCACACCGTGCTCATGATCATGGCCTTTGACCGCTATGTGGCCGTCTGCAGACCTCTGCAGTACTCGTCCATCATGAGCGCCAGGATGGTGGTGAATCTGTCGGTGTCGGCCTGGGGGGTCTCTGTGGTCATGGTCCTGATCCTGGTGGGCCTCAGTGTGCGCCTGTCGCGCTGTAGAAGGGTCATTTTTAACCCGTTCTGTGACAACCCCTCACTCTTTAAGCTGTCCTGCGAGAACGTCTTCATCAACAACCTGTACGGCCTGGCGTTCACCGCCGTGCTGCTCAGCTCCTCGCTCGGCAGCTTGACGCTCACCTACCTGAGGATCATTGTGGTCTGCCTAAAAAACCCGGCCAAGACGGTGAACATCCGGGCGCTCCAGACCTGCGCCACACACCTCACTTTATATGTCATCATGATGGTGTCAGGCATGATCATCATCATCCTGCATCGTTTTCCAGAGCTATCCGAGCACAGAAAGCTTGCCTCCATCATGTTCCACGTCGTTCCTCCTGCCATGAACGGCATCATCTATGGACTCCAGATCAAAGCCGTCAGGCAGAAAATCACTGCCGTGTTCACCAGGAGTCATCAGCACATG
>MF_HdrR14_9
ATGGAGAACTGGACCACAAGTACAGAAGTCCTGATCCTGGAGGCCCTGAATGTGACTCCTCTGTCTTCACTCCCTGTCTTCATCCTCCTCTTCCTTTTCTACATCTTTATAATGGTCTCCAATATAGGCATGGTGGTGTTGATCCTCTGCAACAGCAGCCTCCATCAGCCCATGTATCTGCTCCTCTGTAACATGACTGTGAACGATGCTTTTGGAGCCACCATCATATTGCCACACCTTCTCAAAGACCTGCTCCTGTCCAGCTCAGAGCGGTATATCCATTACTGGGCGTGTGCCGCTCAGGCCTTCTGCGTCCACCTCCACGCCAGCGTCTCCCACACTGTGCTTGTGATCATGGCCATTGATCGCTACATGGCCATTTGCAACCCACTGCGGTATGCTGCTGTCATGACGCACCAGATGGTGGCGAGCCTGTCCTGGGCTGCTTGGGGGTCGGCCTGCGTGTTGGTGGGGATTCTGGTGGGTCTGAGCGTGCGCCTGTCCCGCTGCAGGCAGATTGTGTTCAATTTAGTCTGTGACAACGCGTCATTGTTCAGCCTCTCCTGCGAGAGTGTCCTCATCAACAACGTGTACGGCCTGGTGTACACCGTGCTGCTGCTGGGCTCCTCAATGGTCAGCGTCGCCCTCACCTACCTGAAGATCATCGCAGTGTGTCTGAGCAGCAGAAACAAGGCGCTGAACAGCAAAGCTCTGCAGACCTGCTCCACCCATCTGGCGGTGTACCTGATGCTGCTGGTGTCTGGCTTCATCATCGTCATCATGCATCGCTTTCCGCAGCTTTCTCAGCACAGGAAGGTTGCGTCGGTGCTGGGCCACGTGGCGCTGCCCGCTCTGAACATCGTCATCTATGGGCTGCAGATCAAAGAGATCCGGCAGAAGGTTTTTGCCGCCTTCAACAAGAAGGTTTTTGCAATTGAT
>MF_HdrR14_10
ATGGAAAACTACACATTGAACAGCTATTACCTGCAGCTCGAGAGCCTGAATGTCTCAGAGGCATCCAAGTATCCAGTCTTTTTCCTTTTTCTATTTATATACCTGCTCATCATGCTTACCAATGTTGGCATTTTAGTGTTGATAATCATAGACAGAAACCTCCATCAGCCCATGTACCTGCTGTTTTGCAACCTGTCGGTCAGCGATGTGATTGGTAACACATACATGATTCCCCGTCTGCTGTCAGACATCCTGAAGCCCCCTTCTGAGCGCCTCATCAGTTACTACGAGTGTGTGCTTCAGGCTTTCACCTCTCACATGTTTGGTACCACCTCCCACACTGTGCTCATGATTATGGCCTTTGACAGGTATGTGGCCATCTGTTACCCTCTGCGATATGCCAACATCATGACCAACAGGATGGTGCTGAAGCTGACTGTTTTTGCCTGGGGGGTGGCCTTTGTTTTGGTGAGCATTCTGCTCGGTCTGACAATCCGGTTGAACCGATGCAGGACTCTGATCTCAAACTCATACTGTGACAACGCCTCACTGTTTAAACTGTCCTGTGAGAGTGTGGTCATCAACAACATCTACGGCCTCACCTTCACCGTGGTCCTCCTTACCTCTTCCATCGGATGCATGGTCCTCACCTACACCAGCATCAGCGTGGTCTGTCTGACCAGCAAGAACAAGTCTTTGAACAGCAAAGCCCTGAAGACCTGCAGCACTCACTTAGTGGCGTATTTCCTTATGTTTGCCTGTGGAATGATCAACATTTTGTTGCATCGCTTCCCTGAGTACAGTTATTACAGGAGCATCACTGCTTTCATGTTTCATATCCTCCCTGGCACTCTCGACCCCATCATTTACGGGGTACAGTCCAAAGAAATCCGACATTTTTTGTCAAAGTTGTTAATGTCCAAAAAGGTTGTGTCCCGT
>MF_HdrR14_11
ATGGAAAACATCACCTTCAACAGCTTTTACCTCCAGCTGGAGGGCCTCAAGGTCACTGAGACCTCGAAGTATTACATTTTTCTCATCTTTTTCTTCTCCTACATTTTTATTATGGTGACCAATGTGGGCATTTTAGTGTTGATAATCATAGACAGAAACCTCCATCAGCCCATGTACCTGCTGTTCTGCAACCTGCCAATCAACGATGTGATGGGAAACTCTATAATGATTCCCCGTCTGCTGTCGGTCATCCTGAAGCCCCCCTCTGAGCGCCTCATCAGTTACTACGAGTGTGTGCTTCAGGCTTTCACCGCTCACATGTTTGGTACCACCTCCAACACTGTGCTCATGATTATGGCCTTCGACAGGTATGTGGCCATCTGTAACCCTCTGCGCTACACCAACATCATGACCAACAGGATGGTGCTAAAGCTGACTGTTTTTGCTTGGGGGTCGGCCTTTGTTTTGGTGGCCATTCTGCTTGGTCTGACAATCCGGCTGAGCCGATGCAGGACTCTGATAGAGAACCCCTTCTGTGACAACGCCTCGCTGTTCAAGCTGTCCTGTGAGAGCGTGGTCATCAACAACATCTACGGCCTCACCTTCACCGTGGTCCTGTTCTCGTCTTCCATCGGAAGCACGGTCCTCACCTACACCAGCATCAGCGTGGTCTGTCTGACCAGCAAGAACAAGTCTTTGAACAGAAAAGCCCTGAAGACCTGCAGCACTCACCTTTTCGTTTATATGGTCATGATTTCCTGTGGTCTTCTCAATATAGTGCTACATCGTTTCCCTGAGTACTCGGACCAGAGAAAGCTTATTGTCATCTTGTTCCACATTATTCCAGGGAGCCTCAACCCAATCATCTATGGACTTCAGTCAAAGGAGGTCCAGCGCTTTTTTCGCTCTAAAGGGCTTTGTCCTCATTTTGAT
>MF_HdrR14_12
ATGTCAAATGTGAACGAATCTCTGATTAATATTACCACAGAACAGCGGTTTCAGGGAACAGAAGAGAGGGTGCTGTTTTCCACTGTCACTGCGCTGCCATGCTGCATGTTTCTTTTCATTAATGCAACCATGCTGCGCAGTCTCCGGAGCAAAGCTGTGTTTCGTCAGACCTGTCGGTACATTCTCCTTTTTAACCTTCTTTTTGCAGACACCATACAGATGGTGCTGAGTCAGCTGCTGCACATCCTTGCCGCTTGTAGAATTTCTTTGACTTATCCAATGTGTGGATCTCTCACATCACTTGCCAACCTTATGACCGTGATCTCTCCTCTTACACTGGTGATCATGTCGTTGGAAAGGTTTGTGGCTGTGTGCTACCCACTGAGGCACGGCTCCATTACCTCCATGAGGAACACCACTGCCGCCATCAGTGCCATCTGGACCTTAAGCTCATTACATATGCTTACACAGAACCTTTTGCTGATTGAATACCCATTTTACCAACTGCAGAGTCTTCAGATGGTTGACTTTTGCTCTATGTTTGCAATGCTGTTAGGGTCTGGGTCTGATTACTATGACAAAGCATTCACCACTCTTTTGTTTGTTACAGCCGGCATGGCTGTCATTTGTACTTATATTGGGGTCATCATAGCAGCCAGGTCTGCCTCTGCAGACAAAGCCTTAGCCCAAAAGGCTCGAAATACGGTGCTGCTGCATGTGGTGCAACTGGGGCTCAGTGTTTCTGCCACAATTTTCATTCCAATAATCATAGCTATTGGTAGAGTTGTAACAAGATTGAATTTTGTGCGCATCCTGAATCTTTTATATTTTTTTTTTTTACTGCTTCCAAGATGTCTGAGTTCTTTCATCTATGGCATCAGAGATCAGACCATTAGGCCTGTCCTTTTAAACCATCTATGCTGTCACTGTAATGCCAAACCT
>MF_HdrR14_13
ATGGAAAACATTACCTACAACAGCATCGTTCTGCAGGTAGAAGGCTTCAAGGTGACAAAGGAGTCAACAGAATATGCCTTCTTCCTCTTCTTCTTCTCCTATATTGTCATCATGATACTGAACTTAGGCATCTTGGCTATTATTGCCATTGACAAGAGCCTCCATCAACCCATGTACTTGTTGTTTTGTAACCTGCCAGTCAGTGATATTGTTGGGTGTACTCACATTTTGCCCCGGCTGCTCTCAGACATGTTGGTGCCCCCCTCTGAGCGCCTCATCAGTTATTACGAGTGTGTGGTTCAGGCTTTTACCACTCACATGTTTGGCACCACCTCCCACACCGTCCTCATGGTCATGGCCTTCGACAGGTATGTGGCCATCTGTAACCCTCTGCGATACGCCAACATCATGACCAGCAGGATGATCATCAAACTGACGGTCTTTGCGTGGGGGGTCCCCTTTGTCTGGGTAGCGGTTCTGCTCGGTCTGACCATTCGACTCAACCGATGCCGTACTCTGATAGAGAACCCATTCTGTGACAATGCTTCGCTGTTTAAGCTGTCCTGTGAGAGCTCTGTCATCAACAACATCTACGGCCTCACCTTCACCGCGGTCCTCCTAACCTCATCCATCGGCAGCATAGTCCTCACCTACAGTAAGATCACGGCGGTCTGTCTGACCAGCAAGAGCAAGAGTTTAAACAACAAGGCCCTACAGACCTGCAGCACTCACTTAGTGGTGTATTTGATCATGTCAATCAGTGGCGTTTCAATCATTGTTCTGCACCGTTTCCCCCAGTACTCAGAATACAGAAAACTCAGTGCCATCCTCTTCGTTATGTTGCCCCCCAGCTTAAACCCCATCATCTATGGGGTGCAGTCCAGAGAGATCCAAAAGTTTCTATCTGAAAAATGCTGTTCCAGAAAAATCCCA
>MF_HdrR14_14
ATGGCAAACATCTCTCAGGGTGAAGTCACCAGTGAATCACTTTACCAGAACTTTGTTAGAACGTTGATCTTTTCCATTATTTCTACTGTTACTTCCTGTGTTTTTCTTGTCATAAATGGCATCATGTTGTTCACGTTGAGGAGTAAACCGGTGTTTCGGGAAACCTGCCGCTTTATTCTCCTCTATAATCTCCTTCTTGCAGACACTCTTCAGCTGGCACAGAGTCAGCTTCATCTTTTGCTGTCTGTTTGTAGAGTTAAAGTTGCATATTCTCTATGTATTGCACTCAACATGATTGTTAATCTAGCCACTGGGATTTCTCCTCTCACTCTGGTGTTGATGCCTTTGGAGCGGTACGTGGCTGTGTGTTACCCACTGAGGCACGCTTCCGTCATCACGGTCAGAAACACAGTAGCTGCAGTTATTGCAGTCTGGGCCGTCAGTTCACTCAACAGTCTGACTCGAGTTCTGATGTTTTTGAAGTTTCCTTTTGAAAAGATGGAAGTTTATGATCTCTGTTCTAACATTGCTTTAGTTCTTGGGGTTTTGACAGCAGAATACGACAGAGCGTACACTTGTGTGGTGTTTGTATCTGCAGGTGTGGCCGTCACTTCCTCCTACGTGGGGGTTATAGTAGCTGCCAGGTCAGCCTCCACAGACAAAGCTTTAGCTCGTAAGGCTCGACACACTCTGCTACTGCATCTGGTTCAGCTGGGACTCAGTCTGTCTTCCACCATTTACAACCCACTGGTCGTTGCCCTTTCTAAAGTTTTAACAAGAATGGCATTTCTGTGGATTCAGAATATTTTTTATGTCACGTTCATAATATTTCCCAGATGTATGACCTCTCTGATCTACGGTCTAAGAGATCAAACCATCAGATCTCTTCTTTTGGACCATCTGTGCTGCCGTCTAAAAGATAGGATCAGAGGC
>MF_HdrR14_15N
ATGGCAAACATATCTCAGGGTGATGTCACCAGTGAATACCTTTACCAGAACTTTGTGAGAACGTTGATCTTTTCCATTATTTCTACTGTTCCCTCCTGTGTTTTTCTCTTCATAAATGGCATCATGTTGTTCACGTTGAGGAGTAAACCGGTGTTTCGGGAAACCTGCCGCTTTATTCTCCTCTATAATCTCCTTCTTGCAGACACTGTTCAACTGGCACAGAGTCAGGTTCAATTCCTACTGTCTGTTTGTAGAGTCAAACTTGTATATTCTCTGTGTATTATACTCAGCATGCTGGCTAATCTCACCACTGGGATTTCTCCTCTAACTCTGGTGTTGATGCCTTTGGAGCGGTACGTGGCTGTGTGTTACCCACTGAGGCACGCTTCCGTCATCACGGTCAGAAACACAGTAGCTGCAGTTATTGCAGTCTGGGCCGTCAGTTCACTCAACAACCTGACTCGAGTTCTGATGTTTTTGAAGTTTCCTTTTGAAAAGATGGAAGTTTATGATCTCTGTTCTAACATTGCTTTAGTTCTTGGGGTTTTGACAGCAGAATACGACAGAGCGTACACTTGTGTGGTGTTTGTATCTGCAGGTGTGGCCGTCACTTCCTCCTACGTGGGGGTTATAGTAGCTGCCAGGTCAGCCTCCACAGACAAAGCTTTAGCTCGTAAGGCTCGACACACTCTGCTACTGCATCTGGTTCAGCTGGGACTCAGTCTGTCTTCCACATCAACAACCCNNNNNNNNNNCCCTTTTTAAAGTTTTAACAAGAATGGCATTTCTGTGGATTCAGAATATTTTTTATGTCACTTTCATAATATTTCCCAGATGTATGACCTCTCTGATCTATGGTCTAAGAGATCAAACCATCAGACCTGTTCTGTTGTACCATCTGAGCTGCCGTGTAAAAGTTAGGATCAGCCCC
>MF_HdrR14_16
ATGCAAAACAATTCCAACCTGACGGCAGCGGTGCTGCGGAACGGGCTGGTGGAGGTGACGCTGTACTATGTGGTGACCACGCTGCCATGCTGTCTGTTCCTCTTCATCAATGTGACCATGTTGTTCACTCTGAGGAGCAAAGCTGTGTTCAGGGAAACCTCCCGATACATCCTCCTCTTTAACCTTCTGTTTTCAGACACCGTGCAGCTGGCTCACAACCAGATAATGCTTCTGCTGTCGGGAGGAAAACCGTTGGTGTACCCGCTCTGCATCGCTCTAACAGCCCTCAGCTTCTTCTCCCACAATGCCTCCATCCTCACACTGGTGCTGATGTGTCTGGAGAGATACATCGCTGTGTGTTATCCACTGAGGCACGCAGCCATCGTCACCATCAAGAACACAGGGGAGGCAGTGTGTGTGCTCTGGACCTTCAGTCTTCTGATTGTTCTGGTGGAGGTGGTTCTGATGCTGAATGTTCCTTTCAAGGACCTGCCAAACAAGCAGCTGAGAGAGTTCTGCGGGAGAGAGAACCTATATCCTGACCAAGTGGCTGAGATGTACCACAAAGTCTTCACCTACTTCCTCTTCACATATGCAGGAGTCACCGTGACTTTCTCTTACATCGCCATCATGCTGGCAGCACGGTCGGCCTCCACCGACAAAGCTTCGGCCAGGAAGGCGCGGAAGACGCTGCTGCTGCATCTAATGCAGCTGGGCCTCAGCATGTCCGCCACTGTCCAGACCTCTTTACTCATTCTCATATTCCAGAGCATAGAGAGGTCCGCCGCCACCAGCGTGCAGGTTTTCCTCTACATTCTTCTCAGCCTTCTTCCCAAATGTCTTAGCTCCCTCATCTATGGCCTCAGAGATCAGACCATCAGACCCGTCCTCATGCTGAACCTCAGCTGTGGGTGGAAGAGCCCTTCCAGCACTGTTGCTCCGGTGAACGTTAAAATC
>MF_HdrR21_1
ACTGATATGAATGTGACATACATAACTCTTAATGGTTTTGTGGAGATAGAAAAGTACAGGTATTTTTATTTCTTTATGATGTTACCTGTCTATATTTTCATTGTCTGCAGCAATTGTACAATAATTTCTCTGATTGTGATTCACAAGAACCTTCATGAGCCTATGTACCTTTTCATTGCAGGACTATTGATCAACTCTGTTCTTTTCAGCACAAACATCTACCCCAAACTCCTAACGGACCTGTTAGCCACAAAACAGGTCATCTCTTATCAAGCCTGTCTTTTTCAGGTTTTTGTCTTTTACTCATTCAGTTGTTCAGAATTCTTACTGCTGGCAGCCATGTCTTATGACAGATATGTGTCCATATGTAAACCTCTGCAATATACGATCATTATGAGAAGAACAATTGTTTTTGTTTTACTGGGATTGGCCTGGATTGTACCTTTTTGTCACCTTTGTATTGTTGTTGGTGGAAATGTAAATTCAGAACTTTGCAGCTTTACATTGAACGGTATTTTTTGCAACAATTCTTTAAATTATCTTTTCTGTGCAGGTTCTAAAGCTCTGTTGACATTTGGTTTAGTTACTCTGTTTAACATTGCTATTCTTCCCATGCTGTTCATAATTTTTACATATATAAAGATTCTCTTAGTGGTTAATAAAGGTTGTAGAGAAGTCAGAAGAAAAGCTGCTCAGACCTGTTTACCTCACCTGCTGGTTTTAATCAACTATTCTTGTTTGATGATTTATGACATAATTATAATTAGGCTGGAGTCAAATTTTTCAAAGACTGCTCGCTTTATAATGACACTGCAGATGATCATGTACAATCCTCTTTGCAATCCATTCATCTATGGACTAAAAATGACAGAAATCTATAAACACTTGAAGAAGTTGTTCTGCTTTTCCAGA
>MF_HdrR21_2
ACTGATATGAATGTAACATACATAAGTCTTGATGGTTTAGTGGAGATAGAAAAGTACAGGTATTTTTATTTCTTTATGATGTTAACTTTTTATATTTTGATTGTCTGCAGCAATTGTACAATAATTTCTCTGATTGTGATTCACAAGAACCTTCATGAGCCTATGTACATTTTCATTGCATCACTATTGATCAACTCTGTTCTTTTCAGCACAAACATCTACCCCAAACTTTTGGCAGACTTTTTATCTAATGAGCAGGTCATCTCTTTTCAAGCCTGTCTTCTTCAGAGGATATTTTTTTACTCATTTGGTGGTTCAGAATTCTTTCTGCTGGCTGTCATGTCTTATGACAGATACGTGTCCATATGTAAACCTCTGCAATATGCAATCATTATGAAAAAAATCAAGGCAGTAGTTTTTGTGGGACTGGCCTGGGGTGTACCTGTTTGTCACCTTGTTGTTCCTGCCATTCAAAATTCAAAGAAAGAGCTTTGCAGCTTTAAATTAACAGGTATTTTCTGCAACAGTTCTTTAAATGATCTTTTCTGTGCAGGTTTAGGCGAACCGATGATATCTGGTTTCATTATTCTATTCAATGTTGTTATTCTTCCCATGTTGTTCATCATTTTCACATATACAAAAATCCTCATAGTGGTTTATAAAAGTAGTAGAAAAGTTAGAGGTAAAGCAGCTCAGACCTGTTTACCTCACCTGCTGGTTTTGATCAATTATTCTTGTTTGGCCATTTATGATGTAACTATAGTTCGGGTAGAGTCAAACCTTTCAAAAACTGCTCGATTTATAATGACATTGCAACTGATTATGTATACTCCTCTTTGTAATCCAATCATTTATGGTCTGAAAATGACAGAAATATATAAACACTTGAGGAAACTATTCTGCAATTCTAGATGTGTCAGTTCATCG
>MF_HdrR21_3
ACTGACATGAATGTGACATACATAAGTCTTAATGGTTTTGTGGAGATAGAAAAGTACAGGTATTGTTATTTCTTTATGATGTTACCTGTTTATATTTTCATTGTCTGCAGCAATTGTACCATAATTTCTCTGATTGTGATTCACAAGAACCTTCATGAGCCTATGTACATTTTCATTGCAGGACTATTGATCAACTCTGTTCTTTTCAGCACAAACATCTACCCTAAACTTTTAACGGACCTGTTAGCCACAAAACAGGTCATCTCTTATCAAGCCTGTCTTTTTCAGATTTTTGTGTTTTACTCATTCAGTTGTTCAGAATTCTTACTGCTGGCAGCCATGTCTTTTGACAGATATGTGTCCATATGTAAACCTCTGCAATATGCGATCATTATGAGAAAAACAATTCTTTTTGTTTTACTGGGATTGGCCTGGATTGTACCTTTTAGTCATATTGTTGTTTTCACTGTTGTGAACGCAAACTTAGAGCTTTGCAGCTTTACATTGAAAGGTATTTTCTGCAACAATTCTTTAAATTATCTTTTCTGTGCAGGTTCTAAAGCTCTGTTGACATTTGGCTTAGTTACTCTGTTTAACATCGCTATTCTTCCCATGCTCTTTGTAATTTTTACATATGTAAAGATCCTCACAGTGGTTTATAAAAGCTGTAGAGAAGTCAGAAGAAAAGCTGCTCAGACCTGTTTACCTCACCTGCTGGTTTTAATCAACTATTCGTGTTTGATTACTTATGACATGATTATAATTAGGCTGGAGTCAGATTTTTCAAAGACTGCTCGCTTTATAATAACACTGCAGATGATCATGTACAATCCTCTTTGCAATCCAATCATTTATGGACTAAAAATGACAGAAATCTATAAACACTTGAAGAAGTTGTTCTGCTTTTCCAGA
>MF_HdrR21_4
ACCAATATGAATGTGACTTACATAAGTCTTAAAGGTCATGTGGAGATAGAAAAGTACAGGTATTTTTATTTCTTTATGATGTTACCTGTTTATATTTTGATTGTCTGCAGCAATTGTACAATAATTTCTCTGATTGTGATTCACAAGAACCTTCATGAGCCTATGTACATTTTCATTGCAGGACTATTGATCAACTCTGTTCTTTTCAGCACAAACATCTACCCTAAACTTTTGACAGACTTTTTATCTAATGAACAGGTCATCTCTTATCAAGCCTGTCTCTTTCAGATTTTTGTGTTTTACTCATTAAGCGGTTCAGAATTCTTACTGCTGGCAGCCATGTCTTATGACAGATATGTGTCCATATGTAAACCTCTGCAATATGCAATCATTATGAGAAAAACAATTGTTTTTATATTACTGGGATTGGCCTGGATTGTACCTTTTAGTCATATTGTTGTTTTTACTGTTGCACATGCAAACTTAGAACTTTGCAGCTTTACATTGAAAGGTATTTTCTGCAACAATTCTATAAATTATCTTTTCTGTGCAGGTTATAAAGCTCTGTTGACATTTGGTTTAGTTACTCTGTTTAACATTGGCATTCTTCCCATGCTGTTTGCAATTTTTACATATGTAAAGATCCTCACAGTGGTTTATAAAAGCTGTAGAGAAGTCAGAAGAAAAGCTGCTCAGACCTGTTTACCTCACCTGCTGGTTTTAATCAACTATTCGTGTTTGATGACGTATGACATGATTATAATTAGGCTGGAGTCAGATTTTTCAAAGACTTCTCGCTTTATAATAACACTGCAGATGATCATGTACAATCCTCTTTGCAATCCAATCATTTATGGACTAAAAATGACAAAAATTTATGAGCACTTGAAGAAATTATTCTATAAAGTTAGA
>MF_HdrR21_5
ACCGTTATGAATGTGACATACATAAGTCTTAAAGGTCATGTGGAGCTAGAAAAGTACAGGTATTTTTATTTCTTTATGATGTTACCTGTTTATATTTTGATTGTCTGCAGCAATTGTACAATAATTTCTCTGATTGTGATTCACAAGAACCTTCATGAGCCTATGTACATTTACATTGCAGGACTATTGATCAACTCTGTTCTTTTCAGCACAAACATCTACCCTAAACTTTTGACAGACTTTTTATCTAATGAACAGGTCATCTCTTATCAAGCCTGTCTCTTTCAAATTCTGGTTTTTTACTCATTCAGTTGTTCAGAATTCTTACTGCTGGCAGCCATGTCTTATGACAGATATGTGTCCATATGTAAACCTCTGCAATATGCAATCATTATGAGAAAAACAATTGTCTTTATTTTACTGGGATTGGCCTGGATTGTACCTTTTAGTCACCTTGTTGTTCCTGTTGTTATATTTGCAAACTTAGAGCTTTGCAGCTTTACATTGAACGGTATTTTCTGCAACAATTCTATAAATTATCTTTTCTGTGCAGGTTCTAAAGCTCTGTTAACATTTGGTACAGTTACTCTGTTTAACATTGGTATTCTTCCCATGCTGTTTGTAATTTTTACATATGTAAAGATTCTCTTAGTGGTTTATAAAAGTTGTAGAGAAGTCAGAAGAAAAGCTGCTCAGACCTGTTTACCTCACCTGCTGGTTTTAATCAACTATTCTTGTTTGATGACTTTTGACTTGATTATAATTAGGCTGGAGTCAGATTTTTCAAAGACTACTCGTTTAATAATGACACTGCAGATCATCATGTACAATCCTCTTTGCAATCCAATCATTTATGGATTAAAAATGACAGAAATCTATAAACACTTAAAGAAGTTATTGTATAAAGGTAGACAT
>MF_HdrR21_6
GGAATAAATATGAATGTGACATACATAAGTCTTAAAGGTCATGTGGAGATAGAAAAGTACAGGTATTTTTATTTCTTTATGATGTTAACTGTTTATATTTTGATTGTCTGCAGCAATTGTACAATAATTTCTCTGATTGTGATTCACAAGAACCTTCATGAGCCTATGTACATTTTCATTGCAGCACTATTGACTAACTCTGTTCTTTTCAGCACAAACATCTACCCTAAACTTTTGACAGACTTTTTATCTAATGAACAGGTCATCTCTTATCAAGCCTGTCTCTTTCAGATTCTGGTTTTTTACTCATTCAGTTGTTCAGAATTCTTACTGCTGGCAGCCATGTCTTATGACAGATATGTGTCCATATGTAAACCTCTGCAATATGCAATCATTATGAGAAAAACAGTTGTCTTTATTTTACTGGGATTGGCCTGGATTGCACCTGTTTGTCACGTTGTTGTTCCTGTTGTCGGAAATGTAAAGTCAAAGCTTTGCAGCTTTACATTGAACGGTATTTTCTGCAACAATTCTATAAATTATCTTTTCTGTGCAGGTTCTAAAGCTCTGTTAACATTTGGTTTAGTTACTCTGTTTAACATTGTTATTCTTCCCATGCTGTTCATAATTTTTACATATGTAAAGATTCTCTTAGTGGTTTATAAAAGTTGTAGAGAAGTCAGAAGAAAAGCTGCTGAGACCTGTTTACCTCACCTGCTGGTTTTAATCAACTATTCGTGTTTGATGACTTATGACATAATTATAATTAGGCTGGAGTCAAATTTCTCAAAGACTGCTCGTTTTGTAATGACACTGCAAATGATCATGTACAATCCTCTTTGCAATCCAATCATTTATGGACTAAAAATGACAGAAATCTATAAACACTTAAAGATGTTATTATATAAAGGCAGA
>MF_HdrR21_7
ATGGATAACAGGTTGAACGTTACCCACATTACTCTGAGTGGGTATGTAGAAATGAGCAAATACAGATATCTTTATTTTTTCATAATGTTTGCGGTATATATTTTGATAATATGTGGTAACTCTGCAATTGTTTACATAATCTGCAGCCACAAAGACCTCCATAAGCCCATGTACGTTTTCATTGCTGCTCTGTTACTGAACTGTTTAATTTATAGCACCACTGTTTATCCAAAACTTTTGATAGACTTCCTGTCTGAAGAGCAAATCATTTCCTATTCTGCCTGCCTCCTTCAGTTTTTCATGTTTTACTCTGTCAGTGGTTCAGAGTTTTTACTGCTTGCAGCCATGGCCTATGACAGATATGTGTCTATATGTAAACCTCTCAGATATGCGGCTATCATGACCAAAAGAATTGTGACAGCTTTGCTGATTTTAGCATGGACTGTACCTCCTTTTCATATGTCAGTTTTGACTATTCTAAACGCTGAAGCTAAAATCTGCAAATTTGATCTAAATGGAATATTCTGTAACAACACAATGTACAAAATTTACTGCTTGAGCTCAAGATCAGTGACTGTGATTGGCATAGTGGCTTTAGTAGATCTTGTAATTCTTCCTATGCTTTTCACAGTTTTTACATATGCAAAGATATTTATAATTTCCTATCAAAGTTGTAAAGAGTTCAGGAGAAAGGCTGCTGAGACCTGTTTCCCTCACCTGCTGGTTTTATTCAGTTTCTCCTGCTTGGTTTTGTATGATGTCATTATAGCTCGAGTGGATTCAGATATTCCCAAAATTGCACGATTAATTATGACATTGCAAATAATTCTTTATCATCCTTTATTCAACCCATTTATTTACGGGCTCAAGATGAAAGGAATTTCTAAACACTTAAAAAGGTATCTACGT
>MF_HdrR21_8
ATGGATAATGCGTTTAATCTTACCCACTTTACTCTTAACGGGTATGAGGAACTTGGCAAATACATATATCTTTGTTTTTTCATAATGTTTGCGGTATATGTTTTGATAATATGTGGTAACTCTGCAATTGTTTACATCATCTGCAGCCACAAAGACCTCCATAAACCCATGTACGTTTTCATTGCTGCTCTGTTACTGAACTGTTTTATTTATAGCACCACTGTTTATCCAAAACTTTTGATAGACTTCCTGTCTGAAGAGCAAATCATTTCCTATTCTTCCTGCCTCCTTCAGTTTTTCATGTTTTACTCTGTTGGTGGTTCAGAGTTTTTACTGCTTGCAGCCATGGCCTATGACAGATATGTGTCTATATGTAAACCTCTGAGATATGCAGCTATCATGACCAAAAGAATAGTGACAGCTTTGCTGATTTTAGCATGGACTGTACCTCCTTTTCATATGTCAGTTTTGACTATTCTAAACGCTGAAGCTAAAATCTGCAAATTTGATATAAATGGAATATTCTGTAACAACACAATGTACAAAATTTACTGCTTGAGCTCAAGAATGGTGACTGTGATTGGCATAGTGACTTTAGTAGATCTTTCAATTCTTCCTATGCTTTTCACAGTTTTTACGTATGCAAAGATATTTATAATTTCCTATCAAAGTTGTAAAGAGTTCAGGAGAAAGGCTGCTGAGACCTGTTTCCCTCACCTGCTGGTTTTATTCAGTTTCTCCTGCTTGGTTTTGTATGATGTCATTATAGCTCGAGTGGATTCAGATATTCCCAAAATTGCACGATTACTTATGACATTGCAGGCAATTCTATATCACCCTTTATTGAACCCATTCATTTATGGGCTCAAGATGAAAGAAATTTCTAAACACTTAAAAAGGTATTTATGTCTTAGATGGTTTGTGACATGTTATTTCTGTTTCATTTGTAATCCAACCTTTGTATTG
>MF_HdrR21_9
ATGGATTACGAGCATAACCTCACCCACATTAGAGTGGCCGGATATGTAGAACTCAACAAATTCAGACACTTTTTCTTTTGCATAATGTTTGTGGTTTATTCTTTGATCTTGTGTAGTAATTTTACAATTGTATACCTGATCTGTGTTCACAAAGACCTCCATAAGCCCATGTACACCTTTATTGCAGCACTGTTACTGAACTGCTGTGTTTTCAGCACCACTGTTTATCCAAAACTTTTGATAGACTTCCTGTCTGAAGAGCAAATCATTTCCTATTCTGCCTGCCTCTTTCAGTTTTTCATGTTTTACTGTGGATCTGGTTCAGAGTTTTTACTGCTTGCAGCCATGGCCTATGACAGATATGTGTCTATATGTAAACCTCTGAGATATGCAGCCATCATGAAGAAAAAAAACATTATTGTTCTGCTTATTTTTGCATGCCTTATACCTCCCCTTCACATTTCAGTTTTAACAATCCTCAGTTCTAAGGCAAAAATCTGCAAATTTGATCTAAATGGAATATTCTGTAACAACACAATGTATAAACTTCATTGTTTGAGATCAAAGTTTTTGACTATATTTGGTGTAGTAGCTTTAGTAGATCTTTCGATTCTTCCTATGCTTTTCACAGTTTTTACATATACAAAGATATTTATAATTTCCTATCAAAGTTGTAAAGAGTTCAGGAGAAAAGCTGCTGAGACCTGTTTCCCTCACCTGCTGGTTTTATTCAGTTTCTCCTGCTTGGTTTTCTACGATGTCATTATAGCTCGAGTGGATTCAGATATTCCAGAAACTTTACGTTTTACTATGACATTGCAGATGATACTTTATCATCCTTTATTTAATCCTTTTATATATGGGTTAAAAATGAAAGAAATATCTAAATATTTAAAAAAGATTCTGTGTCGAGCCAAACGCACAGAAAAT
>MF_HdrR21_10
ATGGATAACTTTAATGTTACATTTATCACTTTTACTGGTTATGTGGATTTACAGAGTTACAGATTACTGTATTTTATCATCATGTTTATTGTATATGTTTCAATCATTTTTGGTAATTTGACCATATTCTGTCTCGTTTGCATTCACAAAAGCCTCCATGAGCCCATGTACATTTTCATTGCTGCTCTGTTGCTGAATTCTCTTCTTTTCAGCACAAATATTTATCCCAAACTTCTGATTGACTTTTTATCTGACCAACAGATCATTTCTCTTTCTTTATGTCACCTGCAGGGCTTTATTTATTACACCCTTTGTGGCGCAGAGTTCTTTTTGTTATCTGCAATGGCTTATGACAGATATGTGTCAATATGTAAGCCTCTCCGATATGCAAGCATTATGAAGAAATCCACAGTCTGTGTTCTGCTGGTTTTAGCTTGGCTCTTGCCTGCAGGTCAGCTCGTTCCATCACTTTTATTGACTAGTAGCATGAAGGTCTGTAATTTTAATTTAAATGGGATTTTCTGTAATAATGTTATCTCCAAACTGTACTGCACGGGTTCATCTTCAGCATATGTTATTTATGGAGTGTTTTTGATTCTTAATAGCGTATTTTTACCTTTGATTTTTATATTGTTTACCTACTCAAAAATCCTTTTAGTGTCCTATCGCAGCAGCATGAACGTCAGGAGAAAAGCTGCGCAGACGTGCTCGCCTCACCTGCTGGTCCTGATCAGTTTCTCCTGTCTGTGTTCTTATGACATTGTGATCGCTCGACTGCAGATAGATTTGCACAAAACTGCACGTTTTATCATGACTTTACAAGTGGTGCTGTACCATCCGCTCTTTAATCCCATTATTTATGGTGTCAAGGTGAAAAAGATCTCAGAACTCCTGAAGAGACTTTTTTTGCAAGGCAACATCAATATGTGCTTTAAAATAAAC
>MF_HdrR21_11
ATGGATGACTTAAACGTAACATATATAACTTTTGCAGGGCATGTGGAATTGCAGAGTTACAGATCACTGTATTTTATCATCATGTTTATTGTATATGTTTCAATCATTTTTGGTAATTTGACCATATTCTGTCTTGTTTGCATTCACAAAAGCCTCCATGAGCCCATGTACATTTTCATTGCTGCTCTGTTGCTAAATTCTCTTCTTTTCAGTACAAATATTTACCCCAAACTTCTGATTGACTTTTTATCTGACCAACAGATCATTTCTCTTTCTTTATGTCACCTGCAGAGCTTTATTTATTACACCCTGTGTGGCGCAGAGTTCTTTTTGTTATCTGCAATGGCTTATGACAGGTATGTGTCAATATGTAAGCCTCTGCAATATGCAAGCATTATGAAGAAATCCACAGTCTGTGTTCTGCTGGTTTTAGCTTGGCTCTTGCCTGCAGGTCAGCTCGTTCCATCACTTTTCTTGATAAGCAACTTAAGAATTTGTCACTTTTCTTTGAAAGGAATTTTTTGCAATAATGGAATTTCTAAACTATACTGCATGAACTCAGAAACAACTTATGTTGTTTATGGTGTCCTTATTATCGTTACGACCATTTTTGTTCCCATGATTTTTATATTGTTTACCTACTCAAAAATCCTTTTAGTGTCCTATCGCAGCAGCGTGAACGTCAGGAGAAAAGCTGCGCAGACGTGCTCGCCTCACCTGCTGGTCCTGATCAGTTTCTCCTGTCTGTGTTCTTATGACATTGTTATCGCTCGACTGCAGATAGATTTGCACAAAACTGCACGTTTTATCATGACTTTACAAGTGGTGCTGTACCATCCGCTCTTTAATCCCATTATTTATGGTGTCAAGGTGAAAAAGATCTCAGAACTCCTGAAGAGACTTTTCATTTACATCAGGATATGTTAC
>MF_HdrR21_12Y
ATGAATAGGGTTATAAATACAACCTATATAACTCTTGATGGTTATGTGGAAATACGACGATATAAGTGGCTTTACTTCATAGTTCTGTTGACAGCGTATGTGTTGATTATTTGCAGCAATTTTTCCATTGTGTGCATTATTGTTTTGTATAAAGAACTCAACAAACCCATGTATATTATAATTGCAGCTTTGTTAGTGAACTCTGTTTTTTTCAGCACTAATATCTACCCAAAGCTTTTGATTGACTTCTTGTCTGAAAAACAGGTCACATCTTATCCATTTTGTCTTATGCAGTTGTATATGTTTTAGTCTTTAAGTTTTTCAGAGCTCTTACTGCTGGCGATTATGGCTTTTGACAGGTATGTGGCTATATGTAAGCCCCTACGTTATCCAACTATCATGAGGCAAGCAACTGTAAGAACTTTACTGGTTTTAGCTTGGCTTGTGCCTGCCTGTCATTTTGCAGTACAGACTGCAGTAAATGTGAACTTAAAACTCTGCCGATTAACAGTGAAAGCCGTTTTTTGCAATAACGGCTTCACTGCTTTGTACTGCGCCTTTCCAAAGATTATTTCTATTTATGGTATAATGACTATAACAAATATTGGGATCTGTCCACTGATTTTTGTACTTTTTTCCTATACAAAGATACTAATAGTTTCTTGCAAGAGTTGTGGAAAAGTCAGGAAAAAAGCTGCACAAACATGTTTGCCTCATTTGCTGGTTTTATTTAACTTTTCTCTACTTATTGTTTACCATGGTGTTGTGGTTAGAGTGGCATCTGATTTACCAAATACATTAAATTTTATAATGACAATACAAATAATAACATGCCATCCGCTTTTTAATCCATTTATTTATGGCCTGAAAATAAATGCCATAAATAAATATGTCAAAATGTGGTTCACTAGGAAAAACCAAAGT
>MF_HdrR21_13
ATGGAGCTTGAATTCAATGTATCACTAATAACTCTGGATGGATTCATAGAAATAGAAAAGTACAGGTATTTGTACTTTTTGATTGTGTTTACTGTATTTATCCTAATACTTCTCTGTAACTGTACTATTATTTTCATTATTGTTGTTCAGAAGAGCCTTCATGAGCCCATGTACATTTTTATTGCAGCTTTGCTAACAAACTCTGTTATGTTTAGCATGGCTGTCTACCCAAAGCTTCTGGTTGACATTTTATCGAAGAGGCAGATCATAACTTATTATGCATGTTTTTTTCAGCATGGTGTGTATTACTCTTTGGGGGCGTCAGAATTTCTGCTGTTGACAGCCATGTCCTTTGACCGGTATGTGTCTATCTGTAAGCCTCTACAATATCAATCTCTCATGAGCAAAAGAAGGGTAACTGTTATGTTGATGCTGTCTTGGCTTTGGCCACTTTTTCAACTTACAGTGGCAATTTCAGGAAAGGTTATCATTAATCAAAGGCCCTGTAGCTTCAGTCTGGAAGGAATTTTCTGTGACAGTGCTCTTCAAAAACTTCTATGTATAAAATTAGAAGAACTTGCTGTTTTAGACATGATTATACTTTTTAATATTACAGTCTTGCCTTCACTTTTCATACTATTTACATACATAAGGATACTAAAAATATCATATCGAAGTTCTAAAGAAGTTAGAAGTAAAGCTGCACAGACCTGTTTACCTCATATGTTAGTTTTAGTAAACTTCTCTTGCCTGGGTTCTTTTGAAATCATTATAGGTTTTTTTTGGTCTGAATATCCAAAAACTTTGCACTTAACAGTGATATTGCAGATTATAATATATCAGCCCTTATTCAACCCAATCATATATGGACTGAAAATGAAAGAAATTTCCAAACATGTCAAAATGCTCATCAGGGGCAGG
>MF_HdrR21_14
ATGGAGCTTGAATTCAATGTATCACTAATAACTCTAGATGGATTCATAGAAATAGAAAAATACAGGTGTTTGTATTTTCTGATTGTGTTTACTGTATTTATCCTAATACTTTTCTGTAACTGTACTATTATTTTCATTATTGTTGTTCAGAAGAGCCTTCATGAGCCCATGTACATTTTTATTGCAGCTTTGCTAACAAACTCTGTTATGTTTAGCATTGCTGTCTACCCAAAGCTTCTGGTTGACATTTTATCGAAGAGGCAGATCATAACTTACTATGCATGTCTCCTACAATATGTTGTGTATTACTGTTTGGGTGCGTCAGAATTTCTGCTGTTGACAGCCATGTCCTTTGACCGGTATGTGTCTATCTGTAAGCCTCTACAATATCAATCTCTCATGAGCAAAAGAAGAGTAACTGTTATGTTGATACTGTCCTGGCTTTGGCCACTTTTTCAACTTACAGTGGCAATTTCAGGAAAGGTTATCATTAATCAAAGGCCCTGTAGCTTCAGTCTGGAAGGAATTTTCTGTGACAGTGCTCTTCAACTGCTTCTATGTAAAAAATTAGAAGAACTTGCTGTGTTAGACACCCTGATACTTGTAAATGTTGTAGTCTTGCCTTCACTTTTCATACTATTTACATACATAAGGATACTAAAAATATCATATCGAAGTTCTAAAGAAGTTAGAAGTAAAGCTGCACAGACCTGTTTACCTCATTTGTTGGTTTTGGTAAACTTCTCATGTTTAAGTTCTTTTGATGTCATTATAGGTTTTTTTGGTTCTGGATATCCAAAAACTTTGCACTTAACAGTGATGTTACAGATTATAATATATCAGCCCTTATTCAACCCAATCATATATGGACTGAAAATGAAAGAAATATCCAAACATGTCAAAATGCTCATCTGGGGCAGG
>MF_HdrR_s625_1
ATGGAGTTTTTTAATTCTGCCTTAGGAAAAAACATCACTTTTGTGCGTCCTGCTTATTTTAAAATAGTCGGATTTATAGGGATACCCAATATGAATTATTACTATATCTTTCTCTTTTTTGTCTTCTTTGTTTCTGTGCTAGGAAACACAACTGTAATGGCTCTGATTTATCTGGATCATAACCTGAGGTCTGGAAAGTATGTTGCAATTTTTAACCTTGCCTTTGTGGATTTGTTGGGTAACACAGCTCTTGTCCCCAAAGTTATTGATATATTTTTGTTTAACCATTACTATATTTCCTATGGTGAATGCCTGACCTTCTATTTTTTCTGCAACATCTGCCTTTCAATGCAGAGTCTTAACCTGGTTGCTCTCTGCTATGATCGCCTGATTGCTATTCTGTATCCCCTGCATTATCAAGTCAGAGTGACCCCTAAGATCATGCTTTCTATTGTTGCCTTTATTTGGCTCTTTGTTCTCACTTGTGTTTTAATTGCATTAGGTCTATTGACAAGACTTTCCTTTTGTGACTCTGTGGTTATAAACAGCTTCTACTGTGACCATGGCCCAATGTACCGACTAGCATGTAATGATCAAACTCCAAATTTAGTCCATGGAAATCTGTTAATAGCTCTTATTCTGTGGGTTCCTCTTATAATAATCATGTCTAGTTATATTTGTATTGGTCATACTCTGGCTAAGATTGCCACAGCTCATGAAAGAATCAAAGCCTTGAAAACGTGTACAGGTCATCTTTCATTGGTTGCAATCTATTTCATACCTGTGTTAACTGTGTATAATATGAGAGCAAACATACATCCAAATGCAAGAATCATAAACTTGTCTATGACCACTGTCTTTCCTCCCATGTTAAACCCAATCATTTATGTTCTGCAGACACAAGAAATCAGAGCGTCTTTGAAAAAAATACTCCAATCTAAGATGAACTTAAGGGTGGCATCGAAA
>MF_HdrR_s625_2
ATGGACCTTTTTAACTCTGCTTTAGGAAAAAACATCACCTTTGTGCGACCTGCATATTTCATTGTCAGAGGATTCATTGGTATACCAAATGTTGATTATTACTATATCTTTCTATTATTTGTCTATATTGTTTCCGTGGCGGGAAACACAACTGTGATGGCTCTGATTTATCTGGATCACAATCTGAAGACTGCCAAGTATGTAGCGGTTTTTAACCTTGCCTTTGTGGATTTGTTGGGGAGCACAGCTCTTGTTCCAAAGGTCATCGATATCTTTTTGTTTGATCACTACTATGTTCCATACAATGAGTGTATGACATTCTTATTTTTCTGCTTTACCTGTCTGTCAATGCAGGCTCTTAACCTAGTTGCTCTTTGCTATGATCGCCTGGTTGCTATCATGTTTCCTCTGCACTATCAAGTCAGAGTCACACACAAGATCATGCTTTCGATTGTTTTCTTTTTTTGGCTCTTTGTCATAACAGCTGTTTTAATTACTGTTGGTCTTTTAACAAGACTTTCCTTCTGCGATTCACTTGTAATCAACAGTTATTTCTGTGACCATGGCCAAATCTATAAGCTTGCGTGCAATGACAACACTCCCAGTTTAATAATAGGAAATCTGCTGATCGCTATTATTCTGTGGGTTCCTCTTGTAATTATCATGTCTAGTTATGTTTGTATTGGTCACACTCTGGTAAAGATTTCTACAGCTCATGAAAGGGTCAAAGCCTTGAAAACATGTACAGCTCATCTTTCATTGGTTGCAATCTATTTTATACCAATTTTAATCACTTTCACAATGAGAGCAAACATACATCCAAATGCCAGGATCATAAACCTCTCTCTGACCTCTGTTTTCCCTCCAATGCTAAACCCAATCATTTATGTTCTACAGACACAAGAAATCAGAGCATCACTCAGAAAACTGTTTAAAATCAGAAAGCAGTCAAGGGTTATTGGGAAG
>MF_HdrR_s2578_1
ATGGAGTTTTTTAATTCTGCCTTAGGAAAAAACATTACTTTTGTGCGTCCTGCATATTTTAAAATAGCTGGGTTTATAGGAATACCCAATATGAATTATTACTACATCTTTCTCTTCTTTGTCTTCTTTATTTCAGTGCTTGGAAACACAGCTGTAATGACTGTGATTTATCTGGATCACAATCTGAGGACTGCAAAGTATGTAGCAGTTTTTAACCTTGCCTTTGTGGATTTGTTGGGTAACACAGCTCTTGTCCCAAAAGTCATTGATACGTTTTTGTTTAATCACTACTATATCTCATATAATGAGTGTTTGACATACTTTTTCTTCTGCTACATGTGCCTTTCAATGCAGGCTCTTAACCTGGTTGCTCTCTGCTACGATCGTCTGGTTGCTATCATGTTTCCTCTGCATTATCAAGTCACAGTGACGCCCAAGATCATGCTTTCTATAATTCTTGCTTTCTGGCTTTTTGTTATAATTGCTGTTTCAACTGCAGCCGGTCTTTTGACCAGACTTTCCTTCTGTAACTCGGTGGTTATTAACAGCTACTTTTGTGACCATGGCCAGATATTTGGAATAGCATGCAATGATTATTCTCCAAGTTACATATTCAGTGATGTATTGATAGCTATTATTCTTTGGATCCCTTTAATAATTGTCATTTCCAGTTATGTTTGTATTTGCTTTGCTCTCTTTAAAGTGTCCACAATCCAAGAAGGAGTGAAAGCTTTTAAAACGTGTACAGCTCATTTGTCTTTAGTGGCAATCTATTTTTTTCCCATTTTAATTACATTCACTAATACAAACATTCATCCAAATCACAGGATCATAAACCTCTCGTTGACCGCTGTCTTTCCACCCATGTTAAACCCAATCATTTATGTTCTGCAGACACAAGAGATTAAGGCCTCATTTAAGAAAGTTTTAAAAATTAGAAGTCGGTTCAAAGTTTCTGGAAAG
>MF_HdrR_s2578_2
ATGGATTTATTTAATTCCGCTTTAGGAAGAAACATTACTTTTGTACGCCCTCCATATTTCATAATTACCGGATTTATTGGTATACCAAATGTAAAATATTACTATATCTTTCTCTTCTTTGTCTACATTGTTTCTGTGGTAGGGAACACCGCTGTAATGGCTGTAATATACATGGACAATAGTCTAAGAACTCCAAAGTATATTGCTGTTTTTAACCTTGCATTTGTTGATCTGTTGGGAAACTCAGCCCTGGTTCCAAAGGTTCTTGACATTTTCCTGTTTAACCATAATGTTATCCCTTATAATGACTGCATGACTTTCCTGTTTTTTTGCTACACTTGTCTCTGCATGCAGTCTTTCAATCTGGTTGCCCTCTCCTATGACCGCCTGGTGGCCATCATCTTTCCTTTGCATTATCAATTGAGGGTGAACCAGACATTTATGCTGTCAATGATTGCCTCGTTCTGGGTTTTTACTATAACTGCAGTACTGATTTCAGTCGGTCTTCTAACCAGACTTTCCTTCTGCAAGTCTGTTGTCATCAACAGTTATTTTTGCGATCATGGCCAGCTGTACAGACTTGCATGCAATGACAATTTTCCTAATGATGTTGTTAGCTTTTTTTACCCTGTTGTTATATTTTGGCTACCTCTGGTTTTTATTCTTTCGAGCTATCTATACATTGGCTATACTTTAGTTAAGGTGGCTACACTTCAACAAGGAATTAAGGCTTTTAAAACATGCTTGGCTCATCTCTCATTGGTGGTGGTCTATTTTACCCCAGTGTTGATTACGTTTACATTGATGGATAAAATTCACCCAAACAACCGGATTATAAATCTGTCTCTCACCTCAGTTTTTCCTCCGATGTTGAACCCGATCATTTATGTTCTACAGACAAAGGAAATCCAAACATCGCTCAAGAAAATTTCAAAAATCTATCGAAAATCCAAAATGAAAATAAAA
>MF_HdrR_s625_3
AACATCACATTTGTTCGGCCAGAAAAATTCTACATCAGTGGGTTTTCCAACATTCCTCACACTCAGTATTTTTATGTTTTCTTGTGTTTTGTCTATGTAATGACTGTTATTGGAAATGTCTTTCTCCTCTCAGTTATCTGCTTGGTGAGGACTCTTCATTCTCCCAAATACATGATTGTGTTCAACTTGGCTTTGATAGATCTGTGTGGAAGCACAGCTCTTATCCCAAAAGTCTTGGACACATTTTTGTTCGACAGGAGATTTATTTTGTACGAGGCTTGTTTAAGCAACATGTTTTTTGTTATGTTCTTTAGCAGTTTACAGTCATGGACTCTTGCCTGTATGGCCTATGACAGATTTGTGGCAATCTGCCTCCCATTGAGGTACCATAGCATCGTGTCTAAGAGATCTGTTGCTGTGATTCTGCTGTGTATGTGGTTAATAATTCTGTTCGTAGCTGCCTTTACAGTGGGGAATATTAATCGTCTGTCTTTCTGTGGTTCACTAGAAGTGCAAAGTTTTTACTGTGACCATGGACCATTAAATCGCCTTGCTTGCAACGATAGATCCATAAATGATGTCATGGCTTATATTGGCTTAATTTTATTCATCTGCATTCCTTTTATACTAATAGTAATTACCTATTTGTGCATTAGCATTGCACTAAGCAGAATTGCGTCTAAAGTGGAACGACTCAGAGCACTAAAAACCTGTTCATCACACATAATTCTTGTGGTAACTTTCTTTATACCTTTGTTTGCCACTAACATCGCTGCTGTGGTCTCCTACCTCCATCCTAACATCAGAATAATAAATTCCTGTTGGACACACACCATCCCGTCTTTGCTTAATCCTATTGTTTACTCTTTGAAGACAGAAGAACTGCTGAATGCTATAAAGAAACTGTTTCAAAGAAACAGAATAACAAAAATTGAAAGCAAA
>MF_HdrR_s625_4
AACATCACATTTGTTCGGCCAGAAAAATTCTACATCAGTGGGTTTTCCAACATTCCTCACACTCAGTATTTTTATGTTTTCTTGTGTTTTGTCTATGTAATGACTGTTATTGGAAATGTCTTTCTCCTCTCAGTTATCTGCTTGGTGAGGACTCTTCATTCTCCCAAATACATGATTGTGTTCAACTTGGCTTTGATAGATCTGTGTGGAAGCACAGCTCTTATCCCAAAACTCTTGGACACATTTTTGTTCGACAGGAGATCTATTTTGTACGAGGCTTGTTTAAGCAACATGTTTTTTGTTATGTTCTTTGGCAGTTTACAGTCATGGACTCTTACCTGTATGGCCTATGACAGATTTGTGGCAATCTGCTTCCCATTGAGGTACCATAGCATCGTGTCTAAGAGATCTGTTGCTGTGATTCTGCTGTGTATGTGGTTGGCTTTGATAGCACTGTGGTCATCTACAGTTGGGCTTCTCAATCGTCTGTCTTTCTGTGGTTCACTAGAGGTGCAAAGTTTTTATTGTGACCATGGACCAATATTTCAGCTTGCTTGCAATGACAACTCTATAAATGACATAATGGCATACGTTGCCTTCCTTTTAGTGCTCTGCATTCCTCTAATACTTATAGGTATCACTTATGCCTGCATCGCCATTGCTCTAAGCAGGATTGTGTCAACAGCAGAGCGACTCAAAGCACTAAAAACATGTTCATCACACATTATTCTTGCAGCAACTTTTTTTATACCTTTGCTGTTCACCAACATCAGTGCAGTAGTTTCTAGCCTAAATCCCAACACCAGGATAATAAACTCCTGTTTGGCACACACCATCCCAGCTCTGTTAAATCCTATTGTTTACTCCTTTAAGACAGAAGATGTCCTCAATGCTATAAAGAAACTGTTTAGAAGAAACCAACTTGGGATTCAAAATAGCAAA
>MF_HdrR_s625_5
ATGTCTTTTCTCCGGACGGCTTTGAACAGCTCCGTCATCATTCATCCTCCAGGCTTCTACATCATCGGATTTGAGTCTTTACCATCTGTCAACATCTACTTCATCTTTCTAGCATTTGTTTATGTGGTTACAGTGCTGTTTAACGGTTTGCTGATTATTGTTGTGGTTATTAATCCATCCTTACACACTCCAAAATTTCTGGCTGTCATCAACCTTGCAGTGATTGATTTATGTCTAAACACTTGCACTATTCCTGGTATGATAAAGATATTTTTGGTTAAAGATAATTTTATCCCATTCAACTTGTGTTTGGTGCAAATGTTTATTTATTATGCATTTGCATCATTAGAGTCTTACGCCCTCACTATACTTGCTTATGACAGGTTGGTGGCTATTTGTTTCCCTTTGCGCCAAAACTCCATCAACACAATGCGCAGCATGTGCTGCATCATCACCTTTACCTGGTCAATTTCTTTGGGGGTCATGAGCTACATCACAAATTTGGTAACAAAACTGTCATTTTGTAACTCTGTCAGGGTGTTTAGTTATTTTTGTGACTATGCACCCGTGTTCAGGCTTGCCTGTAATGATTATTCAATGCAGTGGTTTGCAGGTTCCTTTTTGAGCATGCTGACCCTTGCAGGGCCTTTTGCTTTCATAGTGCTGTCATACGTCAGCATCCTGGTGACTGTGTTCAGAATGAAGACTTTAGATCGGCGCCTAAAAGCACTGGCTACTTGTGTGGAACACATCATCATTGTTGCAATCTTTTTTATTCCTCTTCTTGTCATTTTCACAATTGGCTACCATTTGGGAGCAGTTAACCCAGATCATAGAGTTCTAAGTCTGTCGATGGCCTCTTGCCTTCCACCTTGCATTAATCCTATTGTATATTCTTTGAAAACTAAAGAGATCAAAACCCGAGCACTGACGCTTATTAAAAAAAATACTATTATTCCGACTAAATCTTTGAGAACAATCGTGGGGTTAAAAACACAGAAG
>MF_HdrR_s625_6
ATGTCTTTTCTCCGGACGGCTTTGAACAGCTCCGTCATCATTCATCCTCCAGGCTTCTACATAGTTGGATTTGAGTCTTTACCATCTGTAAACGTCTTTTTCATCTTTCTAGCAATTGTTTATGTGGTTACAGTGCTGTTTAACGGTTTGCTGATTATTGTTGTGGTTATTAATCCATCCTTACACACGCCAAAATTTCTGGCTGTCATCAACCTTGCAGTGATTGATTTATGCTTTACCGCTTGCAGCATTCCTGGCATGATAAAAATATTTCTTTTTAAGGATAATTTTGTTCCATTCAACCAGTGCTTGGTGCAGATGTTTTTTTATTACGTCTTTGCTGCTTTAGAGTCTTATGCGCTCATGATACTGGCCTATGACAGGCTGGTTGCCATTTGCTTCGCTTTGCGCCAAAACTCCATCAACACAGTGCGCAGCATGTGCTGCATCATCACTATTACCTGGTGTTATATTCTGGGAGTGACGGCCTATTCTGTGGCTTTAATAACAAAACTTTCATTTTGTAGCTCTGTCAAAGTGTTTAGTTATTTTTGTGATTATGCACCTGTGTATAGGCTTGCCTGTAATGACAATTCAAAGCAGTGGTTTGCAGGAACGTTTTTTAGCTATTTGAACCTTTTAGGGCCTTTTACTTTCATAGTGCTGTCATACGTAAGCATCCTGGTGACTGTGTTCAGAATGAAAACATCCGACAATCGGCGGAAGACCTTGGCTACTTGTGCTGAACACATCATCCTTGTCGCGATCTTTTACATTCCTTTTTTTGTGATCTATACCATGGGCTTCTATTTGGGTCCAGTTAATCCAGACCTCAGAGTTTTAAGTCTGTCGATGGCCTCCTGCCTCCCACCATGCATCAATCCTGTTGTGTATTCCTTAAAGACTAAAGAGCTTAAAACTCGAGCGCTGGCACTGGTTAGAAAAAAGGGACAAGTGGTTTCTGTTAATTCTAACAGAATCATTGTGGTGCTTAGAACAAGAAAG
>MF_HdrR_s1460_1
ATGGCAAACATCTCTCAGGGTGAAGTCACCAGTGAATCACTTTACCAGAACTTTGTTAGAACGTTGATCTTTTCCATTATTTCTACTGTTACTTCCTGTGTTTTTCTTGTCATAAATGGCATCATGTTGTTCACGTTGAGGAGTAAACCGGTGTTTCGGGAAACCTGCCGCTTTATTCTCCTCTATAATCTCCTTCTTGCAGACACTCTTCAGCTGGCACAGAGTCAGCTTCATCTTTTGCTGTCTGTTTGTAGAGTTAAAGTTGCATATTCTCTATGTATTGCACTCAACATGATTGTTAATCTAGCCACTGGGATTTCTCCTCTCACTCTGGTGTTGATGCCTTTGGAGCGGTACGTGGCTGTGTGTTACCCACTGAGGCACGCTTCCGTCATCACGGTCAGAAACACAGTAGCTGCAGTTATTGCAGTCTGGGCCGTCAGTTCACTCAACAGTCTGACTCGAGTTCTGATGTTTTTGAAGTTTCCTTTTGAAAAGATGGAAGTTTATGATCTCTGTTCTAACATTGCTTTAGTTCTTGGGGCTTTGACAGCAGAATACGACAGAGCGTACACTTGTGTGGTGTTTGTATCTGCAGGTGTGGCCGTCACTTCCTCCTACGTGGGGGTTATAGTAGCTGCCAGGTCAGCCTCCACAGACAAAGCTTTAGCTCGTAAGGCTCGACACACTCTGCTACTGCATCTGGTTCAGCTGGGACTCAGTCTGTCTTCCACCATTTACAACCCACTGGTCATTGCCCTTTCTAAAGTTTTAACAAGAATGGCATTTCTGTGGATTCAGAATATTTTTTATGTCACGTTCATAATATTTCCCAGATGTATGACCTCTCTGATCTACGGTCTAAGAGATCAAACCATCAGATCTCTTCTTTTGGACCATCTGTGCTGCCGTCTAAAAGTTAGGATCAGAGGC
>MF_HdrR_s1460_2
ATGTCAAGCAGTTCTGCCATGAATGTGACTAGCTCCTTGCTCGATGAAGGATTAATGAGGGTAATTATACTTTCCACTCTCTCTACCGTTCCTGCCTGTGTTTTTCTTGTCATAAATGGCATCATGTTGTTCACTTTAAGGAGTAAACCGGTGTTTCGGGAAACCTGCCGCTTTGTTCTCCTCTTTAACCTCCTTCTTGCAGACACTCTTCAGCTGGCACAGAGTCAGCTTCATCTTTTGTTCTCTGCTTGCAGAGTTCAACTTGCATATTCTCTATGTATTGCACTCAACATGATTGTTAATCTCACCACTGGGATTTCTCCTCTCACTCTGGTGTTGATGCCTTTGGAGCGGTACGTGGCTGTGTGTTACCCACTGAGGCACGCTTCCATCATCACGATCAGAAACACGGCAGCTGCAGTTATTGCAGTCTGGGCCGTCAGTTCACTCAACAATCTGACTCGAGTTCTGATGTTTTTGAAGTTTCCTTTTGAAAAGATCAAGCCGACTGATGTCTGTGCTAATGTCTCTGTTATGCTCGCACCTTTGACAGCAGACTACGACAGAGCGTACACTTGTGTGGTGTTTGTATCTGCAGGTGTGGCCGTCACTTCCTCCTACGTGGGGGTTATAGTAGCTGCCAGGTCGGCCTCCACAGACAAAGCTTTAGCTCGTAAAGCTCAGCACACTCTGCTACTGCATCTGGTTCAGCTGGGACTCAGTCTGTCTTCCACCATCAACAACCCTGTCATCGTTGCCCTGTCTAAACTTTTAACCAGGATGGCATTTTTATGGATTCAGGGTATTTTCTATATATTTTTCATAATATTTCCCAGATGTATGACCTCCCTAATTTATGGTCTAAGAGATCAGACCATCAGACCTGTTCTCATGTACCATCTGAGCTGCCACTTTAAAGTCAGTGTTGGCGGTTTAAAGAAA
>MF_HdrR_s1460_3P
CGGGAAACCTGCCGCTTTATTCTCCTCTTTAATCTCCTTCTTGCAGACACTCTTCAGCTGGCACAGAGTCAGCTTCATCTTTTGCTGTCTGTTTGTAGAGTTAAAGTTGCATATTCTCTATGTATTGCACTCAACATGATTGTTAATCTAGCCACTGGGATTTCTCCTCTCACTCTGGTGTTGATGCCTTTGGAGCGGTACGTGGCTGTGTGTTACCCACTGAGGCACGCTTCCGTCATCACGGTCAGAAACACAGTAGCTGCAGTTATTGCAGTCTGGGCCGTCAGTTCACTCAACAGTCTGACTCGAGTTCTGATGTTTTTGAAGTTTCCTTTTGAAAAGATGGAAGTTTATGATCTCTGTTCTAACATTGCTTTAGTTCTTGGGGCTTTGACAGCAGAATACGACAGAGCGTACACTTGTGTGGTGTTTGTATCTGCAGGTGTGGCCGTCACTTCCTCCTACGTGGGGGTTATAGTAGCTGCCAGGTCAGCCTCCACAGACAAAGCTTTAGCTCGTAAGGCTCGACACACTCTGCTACTGCATCTGGTTCAGCTGGGACTCAGTCTGTCTTCCACCATTTACAACCCACTGGTCATTGCCCTTTCTAAAGTTTTAACAAGAATGGCATTTCTGTGGATTCAGAATATTTTTTATGTCACGTTCATAATATTTCCCAGATGTATGACCTCTCTGATCTACGGTCTAAGAGATCAAACCATCAGATCTCTTCTGTTGTACCATCTGTGCTGCCGTCTAAAAGTTAGGATCAGAGGC
