# Supplementary material for: Evolutionary Patterns and Selective Pressures of Odorant/Pheromone Receptor Gene Families in Teleost Fishes
Source: PLoS One. 2008 Dec 31;3(12):e4083. doi: 10.1371/journal.pone.0004083 (PMC2605262; doi:10.1371/journal.pone.0004083)
Supplement: Data S2 — Nucleotide sequences of stickleback OR genes and pseudogenes (FASTA format text file). (0.11 MB TXT) [file pone.0004083.s006.txt]

>Ga_S1_1_10
ATGACGAACTCCACGCAGGTTTCATATTTCACATTAAGTGCCTACTTTGACACTGGTGTTCTCCGATATTTCTACTTTTTCATCATCCTGTCTTTATATGTGTTAATAGTTTGTTCCAATGTGCTGCTCATTGTGGTTATCTGCATGAACAGAAGCTTACATGAACCCATGTACCTTTTCCTCTGCAGCCTGTTTGTAAATGAGCTGTTTGGTAGTACAGGCTTGTTTCCATTCCTTCTGGTTCAGATCCTCTCGGACATTCACACTGTTTCTGCTCCGCTTTGCTTCCTGCAGATCTTCTGTATCTATTCCTACGTGTGTGTAGAGTTCTTGAACTTATCCGTCATGTCCTATGACAGATATCTTGCTATCTGTTATCCTCTGCACTATCAGGCGCGTATGACCCCTCAGAAGGTCTCCGTGCTGATTGCCCTTACCTGGTTATTGCCCGTCCTTGCGATCCTGGTCCTGATCTCACTGAGTGCCCCTCTGAGGCTGTGTGACAGCGTCATAGACAGAGTTTACTGTGGAAACTACGCAGTTGTGAAACTGGCGTGTTCTGACACCAGAGTGAACAACATCTACGGGCTCCTGTACACCGTCGTCTCCCTCATCCTCCCGCTTGTTCTCATCCTCTTCTCCTACATGAGGATCCTGAAGGTTTGTTTCTCTGGTTGCAAACAGACCCGGCAGAAAGCCGTCGGCACCTGCTCTCCTCACCTCGCTTCCCTGCTCAACTTCTGCTTCGGCTGCTGCTTCCAGGTGCTGCTGAGCAGGTTTGAGGGCCGCGCCGTGCCCCCCGCGGGGGCTATTGTGCTGTCGTTGTACTTCCTGACCTGTCAGCCTCTCTTCACGCCGCTGCTGTACGGCCTGAACGTGTCCCGGATGCGCCTCGCGTGTCGGCGCCTGCTGCTCGGGGAGACGCATGTTGGT
>Ga_S1_1_2
ATGATCAACTCAACAAAGGTTTCTTATTTTATACTTTCTGCCTACGTGGACACTGGGCTGTTGAAATACTTGTGGTTCATGTTCATCCTGTCTTTATATGTGTTAATAGTTTGTTCCAATGTGCTGCTCATTGTCGTTATCTGCATGAACAGAAGCTTACATGAACCCATGTACCTTTTCCTCTGCAGTCTGTTTGTAAATGAGCTGTTTGGTAGTACAGGCTTGTTTCCATTCCTTCTGGTTCAGATCCTCTCGGACATTCATACTGTTTCTTTTTCATCTTGCTACCTGCAGATTTTCTGTTTGTTTTCTTATGCCTGTATGGAATTTTTCAATTTAGCTATGATGTCTTATGACAGATATCTTGCTATCTGTTATCCTCTACAGTACAACACACGTATGACATTTAAAAGAGTTACTTTTCTTCTCACTGTTATCTGGTCTTATGCCTCCTTTTTATGTTTGGTTCCAGTCATATTGAGCAGCTCTTTACAGCTGTGTGGAAACATCATTAACAAAGTCTACTGTGACAACTACTCCATAAGCAAACTGGCCTGCTCTGACATAACAGCCAGCAACATCTATGGACTCTTTGCTACCGGTCTCACCATTGCATTTCCTGTTTCTCTCATCCTGTTCTCCTACATGAGGATCCTGAAGGTTTGTTTCTGTGGCTCTAAACAGACCCGACAGAAAGCCGTCAGTACCTGCTCACCTCACGTCGCTTCTCTGCTCAACTTCTCCTTTGGGTGTTTCTTTGAAATAATACAGAGCAGATTTGATATGAACGATGTTCCCAACATGATAAGAGTGTTTTTATCTTTGTACTGGCTCACTTGCCAACCTCTCTTAAACCCTTTTTTACATGGCCTGAATATGAAAAATATCCGCATCCGATGTAGAAATCTGATTTTTCTT
>Ga_S1_1_3
ATGTTAAACTCCACACAGGTTTCATATTTCACATTTGGTGCTTACTTTGATCTTGGACTCTTTAAATACCTATTGTTCATAATTAGTATGTGTTTTTATGTTGTAACTATTTGCACCAATGTGCTGCTCATTGTGGTTATCTGCATGAACAGAAGCTTACATGAACCTATGTACCTTTTCCTCTGCAGCCTGTTTGTAAATGAGCTGTTTGGTAGTACAGGCTTGTTTCCATTCCTTCTGGTTCAGATCCTGTCGGACACTCACACTGTTTCTTTTTCATCTTGTTACCTGCAGATTTTCTGTTTGTACACTTATGCAAATGTACAGTTTTATAACTTAGCCGTCATGTCTTATGACAGATATCTTGCCATCTGTTATCCTTTACAATACAACACTTACATGGCATTTAACAAGGTTATTATGCTTCTTGTTCTAACGTGGTTATTCCCTCTTTTAAATATTGTAATCATGATATCTTTGAGTGCGTCTTTACGGTTGTGTGGGAACATTATTGACAGATTGTTCTGTGACAACTATTCTGTTGTGAAATTGGCCTGCTCTGACACGACAGTTAACAACATCTATGGACTCATGTACACTTTCATTGTATTATTTGGTCTTGCAATTCTGATTTTTTACACCTACATGAGGATCCTGAGAGTTTGTTTATCTGGGTCCAAACAGACGAGACAGAAAGCTGTTAGCACCTGTACACCTCACCTGGCTTCTCTGCTCAACTTCTCCTTTGGGTGTTTCTTTGAAATAGCACAGGGCAGATTTGATATGAACAGAGCACCCATTTTGTTGCGCATCTTTTTGTCTTTATACTTTTTCACTTGCCAACCTCTCTTCAACCCTGTAATGTACGGACTGAATTTGACAAAAATACGCATCATATGTAAAAGTCTTGTTTCTGGTCAAATG
>Ga_S1_1_4
ATGTTAAACTCCACACAGGTTTCATATTTCACATTTGGTGCTTACTTTGATCTTGGACTCTTTAAATACCTATTGTTCATAATTAGTATGTGTTTTTATGTTGTAACTATTTGCACCAATGTGCTGCTCATTGTGGTTATCTGCATGAACAGAAGCTTACATGAACCCATGTACCTTTTCCTCTGCAGCCTGTTTGTAAATGAGCTGTTTGGTAGTACAGGCTTGTTTCCATTCCTTCTGGTTCAGATCCTGTCGGACATTCACACTGTTTCTTTTTCATCTTGTTACCTGCAGATTTTCTGTTTGTACATTTATACTAATGTACAGTTTTATAACTTAGCCGTCATGTCTTATGACAGATATCTTGCCATCTGTTATCCTTTACAATACAACACTTACATGGCATTTAACAAGGTTATTGTGCTTCTTGTTCTAACGTGGTTATTCCCTTTTCTAAGTATTGTAATCATGATATCTTTGAGTGCGTCTTTACGGTTGTGTGGGAACATTATTGACAGATTGTTCTGTGACAACTATTCTGTTGTGAAATTGGCCTGCTCTGACACGACAGTTAACAACATCTATGGACTCATGTACACTTTCATTGTATTATTTGGTCTTGTAATTCTGATTTTTTACACCTACATGAGGATCCTGAGAGTTTGTTTATCTGGGTCCAAACAGACCAGACAGAAAGCTGTTAGCACCTGTACACCTCACCTGGCTTCTCTGCTGAACTTCTCCTTTGGGTGTTTCTTTGAAATAGCACAGGGCAGATTTGATATGAACAGAGCACCCATTTTGTTGCGCATCTTTTTGTCTTTATACTTTTTTACTTGCCAACCTCTCTTCAACCCTGTAATGTACGGACTGAATTTGACAAAAATACGCATCATATGTAAAAGTCTTGTTTCTGGTCAA
>Ga_S1_1_1
ATGGAGGCTTCTCCGGGCCGGAACTTCTCCCACGCCTCCTTTGTGTTCAGTGGTTTCGACGGGCTGCAGAAGCACCGGCAGCTGCTGGCGCTGCCGCTCTGCGCCTCTTACCTGGTGGTGCTGCTAGGGAACGGCCTGCTGGTCCTTGTGGTGCTCCGCACGGAGAGCCTGAAAGGCCCCATGTACGTCCTTATCGCCGCACTCTGTGCGGTCGATCTCCTGGCAGCGACTGCCATCGTGCCCAAGATGCTGCTTGGCCTCCTCTTTGACTGGAACCGCATCTCATTGGCCAGCTGCCTGGCCCAGATGTTCTCAACCCACTTCCTGTCATCCCTGGAGTCCACTCTGCTGCTGGCCATGGCGCTGGATCGCTACCTAGCCGTCTGCCAGCCGCTGCGTTACACAGAGATGGTGGGCGCGTCCGCCTTGTCCAGGCTACTGCTCCTCGCCCTGGTGCGCAGCGGCTCCATCATGGCCACGCTGGTGTCGCTGGCGGGTTCGTTGCGGTTCTGTGGCTCCGACGTGATCCGCCACTGCTACTGCGACCACATGGCGCTAGTCAACTTGGCGTGCGGTAGTACGGAGAGGAACATGGTGGCAGGCCTGGCCGTGATCGTGTGCTTCGTGGGCGTGGACATACCACTCATCTTTTTTTCCTATGTGAAGATCCTCGACGCCGCCCTGAGGGCGGCAACCGCCAGTGAGGATCGCAGGAAGGCGTTTCACACCTGCGGCACTCACCTGATGGTCATGATGTGCTTCTACCTAGTGGGTAGCGTCACCTTCCTCTCTCACAACCTGAACATCGCCATACCGACCAACGTCAACACCCTCATGGGCGTTGCCTACATTCTGCTGCCGGCCACCATCAACCCCGTCATTTACGGCGTCCGGACCAAGGAGATCCGCAGCGGGTTTCTAAAGCTTTTTAGCGCAAAGAGAGTTTCT
>Ga_S1_1_5
ATGATCATTATAAATTCAACAAAGTATTCATATTTCCTACTGTCACCCTACATTGAAACTGGACTTTTTAAATATGCATTCTTCATGATTATAATGTGTATTTATGTTGTTATAGTTTGTTCCAATGTGCTGCTTATTGTGGTTATCTGCATGAACAGAAGCTTACATGAACCCATGTACGTTTTCCTCTGCAGCCTGTTTGTAAATGAGCTGTTTGGTAGTACAGGCTTGTTTCCATTCCTTCTGGTTCAGATCCTGTCGGACATTCACACTGTTTCTGCTCCGCTTTGCTTCCTGCAGATTTTTTTAGTGTACGCTTACGGCAGTGTGGAATTTACTAACTTGGCCGTTATGGCTTATGACAGATTTATTGCTATCTGTTATCCTCTACACTACCATACACACATGACGCACAAAAAGACAGCAATACTCATTGCTCTAACGTGGTTGTACCCTTTCTTTGCAATCACTATTTTGATGTCATTATCAGTCCCCTTACAGCTGTGTGGGAACATTATTAACAAAGTGTACTGTGACAACTATCATATTGTCAAACTGGCCTGTTATGACACAACAGTCAACAACGTCTATGGACTGACTTACACAGCAGCATTTATTGGAATCGTTCTTTTAATGATTTACTCCTACAGTAGGATTCTTATAGTTTGTTTCTCTGGCTCTAAACAGACCAGACAGAAAGCCGTCAGTACCTGCTCGCCTCACCTGGCTTCTCTGCTCAACTTCTCCTTAGGTTGTTTCTTTGAAATAATACAGAGCAGATTTGATACAAAGAATGTAAATAATGTGGTGCGCATCTTTTCATCGTTATACTGGCTTACATGTCCACCGCTCTTCAATCCTGTGTTGTATGGACTGAATTTGACCAAAATTCGCATTGTGTGTAAAAGTCTGTTTTTT
>Ga_S1_1_7
ATGGCAAATTCAACTTTAAATTATTTCATTCTTGGAACTTACATCCAGGTAGGGACTTTGAGATATTTGTATTTCATGTTTACTTTAATGTTATACATTGTTATAGTTATCCTCAACATTTGTGTCATTGTGGTTATCTGCATGAACAGAAGCTTACATGAACCCATGTACCTTTTCCTCTGCAGCCTGTTTGTAAATGAGCTGTTTGGTAGTACAGGCTTGTTTCCATTCCTTCTGGTTCAGATCCTCTCGGACATTCACACGGTTTCTGCTCCGCTTTGCTTCCTGCAGATTTTCTGTTTGTACTCTTATGCAAATATAGAGTTTTCTAACTTGGCCGTCATGTCCTATGACAGATATCTTGCCATTTGTTGTCCTTTACAATATAACACATATATGACATTTAACAAGGTAGTTACCTTTATCGCAGTAATATGGTTTTATTCTTTTGTGAAGTTCTTAATTACTTTATCTTTGAACATTCGTTTGAATTTTTGTGGAAACATCATTAACAGTCTGATTTGCACTAACTACCTTGTTGTTAAGTTGGCGTGTTCTGACACTCAAGTGAATAACATATATGGACTTTTTGGTGTTGTTCTCTCTATTTTAGTCCCTCTGGTTCCAATCCTTTTCTCCTACATGAGGATCCTGAAGGTTTGTTTCTCTGGTTCTAAACAGACCAGACAGAAAGCCGTCAGTACCTGCTCACCTCACCTCGCTTCTCTGCTCAACTTCTCCTTTGGCTGCTGCTTTGAAATCATTCAGAGTAGGTTTGATATGAGCGGTGTACCCGGAGTGCTGCGTATCATCCTCTCACTGTATTTTCTCATCATACAGCCTCTTTTGAATCCCATCATGTTTGGATTGCAAATGTCAAAGATACGGAATAAATGTAAACATGTTCTATGTCATCAAAGGTTGACTTGTTGCAGA
>Ga_S1_1_8
ATGGCAAATTCAACTTTAAATTATTTCATTCTTGGAACTTACATCCAGGTAGGGACTTTGAGATATTTGTATTTCATGTTTACTTTAATGTTATACATTGTTATAGTTATCCTCAACATTTGTGTCATTGTGGTTATCTGCATGAACAGAAGCTTACATGAACCCATGTACCTTTTCCTCTGCAGCCTGTTTGTAAATGAGCTGTTTGGTAGTACAGGCTTGTTTCCATTCCTTCTGGTTCAGATCCTCTCGGACATTCACACGGTTTCTGCTCCGCTTTGCTTCCTGCAGATTTTCTGTTTGTACTCTTATGCAAATATAGAGTTTTCTAACTTGGCCGTCATGTCCTATGACAGATATCTTGCCATTTGTTGTCCTTTACAATACAACACATATATGACATTTAACAAGGTAGTTACCTTTATCGCAGTAATATGGTTTTATTCTTTTGTGAAGTTCTTAATTACTTTATCTTTGAACATCCGTTTGAATTTTTGTGGAAACATCATTAACAGTTTGTATTGTCATAACTACCTTGTTGTTAAGTTGGCGTGTTCTGACACTCAAGTGAATAACATATATGGACTTTTTGGTGTTGTTCTCACCATCTTAGTCCCTCTGGTTCCAATCCTTTTCTCCTACATGAGGATCCTGAAGGTTTGTTTCTCTGGTTCTAAACAGACCAGACAGAAAGCCGTCAGTACCTGCTCACCTCACCTCGCTTCTCTGCTCAACTTCTCCTTTGGCTGCTGCTTTGAAATCATTCAGAGTAGGTTTGATATGAGCGGTGTACCCGGAGTGCTGCGTATCATCCTCTCACTGTATTTTCTCATCATACAGCCTCTTTTGAATCCCATCATGTTTGGATTGCAAATGTCAAAGATACGGAATAAATGTAAACATGTTCTATGTCATCAAAGGTTGACTTGTTGCAGA
>Ga_S1_1_14
ATGGATATAAATGCATCTAATATGGAATTACTTACACTTGCACCATTTGACTTATCTGCTACAAGCATTTATCCGGTGTTTGTATTGGGCACGCTCACATATCTTATTATCGTCTTCTGCAACTTGTTGGTACTTGCAACTATTGCTGTGAGTAAAACATTACACAAGCCCATGTTTATCCTCCTCTTCAACTTGCCCATAAGTGACGTGTTGGGCAGCACAGCTTTTTTCCCTCATCTTCTCTTCAGCATTGTGACACAGAACAGAGTAATTTCCCAATCTGCATGTATTACTCAGGCTTTTCTGATTCATTTTTACGGTTCAGGAAACATGCTGATCTTGAGTGCCATGGCATACGACAGATACATTGCAATATGTTGTCCTTTGAGGTATAATGCTATCATGAGCCCAAAAAATGTAATCAGAATCATTATTTTAATATGGTTTCTAAATTTCTCAATGATGTTAACTTTGTTTTTGTTGCTTGCACGGTTCAAAATGTGCAGGACAAATGTAGTGGATTTGTACTGTAACAATCCTTCATTGATGAAACTGGTATGTGAGGACACCAGAATAAACAACTACTTTGGGATGCTTTCTATAGTCCTACTCATGGGAGGACCGCTGTTAATGATAATATACACATATGCACAGATTTTGCGAACATGTGTCATGACTAATCAAACCGATGCTCGGAAAAAAGCTTTTCAGACTTGTGGTACACATTTAGTTATTTTTTTAATCCTACAAATTAATACTATCTTTACACTCATTGCTCATCGCATTCAGAGTGCCTCCCCGTACATTAGAAGGCTACTGGGTATATCAGTCTTATTATTTCCCCCTTTCTTGGACCCGATTATTTATGGACTGAAAATAAAAGAACTGAAGCAGCGCATAGAAATGTTCCTAAAAGGGAACATTTTTTCAACCAAG
>Ga_S1_1_15
ATGGAAAACCAGTACAACACATCATCTGTTTTGATGCTAAATCGCTTTAACCTCTCCTCTGAAACTGTCTTTCCTGCATTCATTTTTGCAACGCTGAGCTACATGATCATACTTTTCTGCAACCTAATTCTAATCCTCACTATTGTACTGAACAAATCTCTGCATCAGCCCATGTACCTTATTCTGCTGAACCTTCCCATCAACGATCTTATAGGCTCCTCAGCGTTCTTCCTACAGACCATCGGCGAAATACTGACAAACAGAAAGACAATGCAATACTCAGCTTGTTTTGCCCAAGCTTTCTTTATACACATCTATGGAGCAGGTGCAGTTTTCATTCTGTCTGCTATGGCATATGATAGATACATTGCCATATGTTGCCCTTTGAAATACAACACTGTAATGACTTACGCTAACATTATGAGAATAATCACAATTGTGTGGATGAGTTGTTTGGTTCTAATAACCGTGCTTTTTTTCCTGCTTTCGCGTTTACCTCGCTGTCGATCTGAATTAACACACCCGTACTGTGATAATCCATCTTTGCTGGCTCTGGTCTGTGCCAACACAACCATCAATAATATTTATGGGCTTCTCATAGTTGCTCTTTCACAGGTAATAATTAATGGGATGATGTTGTACACGTATCTCCAGATCCTTGTTGAGTGCTTCAGATCCAAAAGAGCCGACACAAAAGCCAAAGCTCTGCAAACGTGCGCGACACACCTGACTGTGTTTCTCCTGTTGGAGTGTCTGGGTCTTTTCACCATCATTTCGTACCGAATAAAGAATGTGTCACCACATTTGAGGTGGTTCATGGGGGTATCGACTTTAGTTGTGCCACCGACATTGAATCCAATCATTTATGGACTGAAAACAAAAGAAATTAAAGTGAAAGTAGTGCACTTTTTTAGAAATAAAATCTTT
>Ga_S1_1_16
ATGGAAAACCAGTACAACACATCATCTGTTTTGATGCTAAATCGCTTTAACCTCTCCTCTGAAACTGTCTTTCCTGCATTCATTTTTGCAACACTGAGCTACATGATCATACTTTTCTGCAACCTAATTCTAATCCTCACTATTGTACTGAACAAATCTCTGCATCAGCCCATGTACCTTATTCTGCTGAACCTTCCCATCAACGATCTTATAGGCTCCTCAGCGTTCTTCCTACAGACCATCGGCGAAATACTGACAAACAGAAAGACAATGCAATACTCAGCTTGTTTGGCCCAAGCTTTCTTTATACACATCTATGCAGCAGGTACAGTTTTCATTCTGTCTGCTATGGCATATGATAGATACATTGCCATATGTTGCCCTTTGAAATATAATACTGTAATGACTTACGCTAACATTATGAGAATAATCACAATTGTGTGGATGAGTTGTTTGGTTCTAATAACCGTGCTTTTTTTCCTGCTTTCGCGTTTACCTCGCTGTCGATCTGAATTAACACACCCGTACTGTGATAATCCATCTTTGCTGGCTCTGGTCTGTGCCAACACAACCATCAATAATATTTATGGGCTTCTCATTAGTGCTCTTTCACAGGTTATAAGTAATGGGATGATGTTGTACACGTATCTCCAGATCCTTGTTGCGTGCTTCAGATCCAAAACAGCCGACACAAAAGCCAAAGCTCTGCAAACGTGCACAACGCACCTGACTGTGTTTCTTCTGTTGGAGTGTCTGGGTCTTTTCACCATCATTTCGTACCGAATAAAGAATGTATCACCACATTTGAGGTGGTTCATGGGGGTATCGACTTTAGTTGTGCCACCGACATTGAATCCAATCATTTATGGACTGAAAACAAAAGAAATTAAAGTGAAAGTAGTGCACTTTATTAGGAATAAAATCTTT
>Ga_S1_1_17
ATGCCGGAGTTAAATCGCAGCACCGTGACTGAATTCATCCTTACTGGATTCCCTGGACTTCATCCAGAGTACCAAGGCCTTGTCTCAGCAATACTATTCTTAGTTTATGTCTTTACTTTAACAGGCAATGTTACAATTATTTTGTTATTTGCAACCAACCGTAGTCTCCATAAGCCAATGTATTATATAATTCTAAATTTGTGTACATGTGACATCCTTTTCAGCACAACCACCTTACCTAAGATTATTAGTAAGTATTGGTTTCAATCAGGAACCATTTCATTTACTGCTTGCTTTGTCCAGATGTACTTTGTTCACTATCTTGGAACAGTGAATTCCTTTATTCTCTTCCTGATGGCTTTCGATAGGTATGTGGCAATCTGTCATCCTCTCAGATATCCCATTGTTCTTAAAAATTCCACAGTTCTAATTCTCAGTATTACAGCATGGGTTATATCCCAGGGAAGCAATTTAATGATAACTATTAGAGCTTACCCTCTACCATACTGTGCCTCAAACATCATCAACCACTGCTTCTGTGATCATATTGGCATAACAACCCTGGCATGCACTGACAGAGCCCCGTATGGGTTTCCTGCTTTCTTATTTGCAATGTTTAGCTTACTAGGACCTTTGGCATTTATAATGTTCTCCTATTGCTCTATAATCATAGCAGTACTTAAGATTGCAAATATAAAAGGTCGTAAAAAAGTTCTGTCCACCTGCAGTACTCAGCTGATTATAATCTCACTCTATTTTTTGCCAAGATGTTTTGTGTATTTAGCCAGCAATGTTGGCCTTCAATTTAGTGCTGATATGCGAATAGTAATAATCATGCTGTATAGTCTTTTGCCCCCAATGATTAATCCACTGATTTATTGCTTAAGAGCTAAAGACATGAGAGAATGCTTGTGGAAGCAATTTAATAGACGGATCATTCCAGTAAAGACACAAGTTTCATCTGTT
>Ga_S1_1_12
ATGGAAAACAACACGACAAGTGATATCTTAAAGATCCAAGGCTTCGACATATCCCCAAATTTCATGTACCCGTTGTTTTTCTTACTGCTGTTTGTCTACCTCACCTTGATGTGCTCTAACATCGGACTCCTTGTGCTCATCATCAGTGAGGAGAAGCTGCACCAGCCCATGTACATTCTTTTTTGCAACCTCGCCGTCAACGACCTCATGGGCAACACAGTGCTTCTGCCTCAGCTGATGGCTCACGTCGTTTCGACCGAACGCTTCGTCACCTACAACCAGTGTGTGGCTCAAGCCTTTCACAGCCACACGTTCGGGTCCGCCTCCCATATGATCCTCATCATCATGTCGATAGACAGATACGTGGCCATATGTCACCCCTTGAGGTACGCCTCCATAATGACCACCAAAGCTGTGGTTGTGCTATCAGCCAGTGCGTGGGCGGTGTCGCTGGTGCTGGTGTCTGTTTTGATAGGGCTCACGGTGAGGCTGTCCCGCTGCAGGTCGGTGATACAAAACGCTTACTGTGACAACGCGTCGCTGTTCAAGCTCTCCTGTGAGGACGCGTCCATCAATAATATCTATGGGCTCTTCTTCACCGTTGTGCTGTTCAGTTGCTCGATGGGAGGCATCGCTGTGACCTATTTCAGAATAGCTGTCATTTGCTGGATAAAGAAAAGCAAAGAGTTGAATAACAGAGCACTTCAAACCTGCACCAGCCACCTTGTTCTGTATCTCATTATGCTCTGGTCGGGGTTCTTGACAATCATATTGCACCGTTTTCCAAACTATCCAGATTTAAGGAAAATTGCCTACATTTTATTTCATGTGGTCCCTGCCAATTTAAATCCAATAATTTATGGAATGCAATCAAGAACATTACGGGACAAAATTATCCAAATACTGCAAAGAAAAGTGACT
>Ga_S1_1_18
ATGCCGGAGTTCAATCGCAGCACTGTGACTGAATTCATCCTTACTGGATTTCCTGGACTTCATCCAGAGTACCAAGGCCTTGTCTCAGCAATACTGTTCTTAGTTTATCTCTTAACTTTAACAGGCAATGTTACAATTCTTTTTTTATTTGCAACCAACCGTAGTCTCCATAAGCCAATGTATTATATAATTCTAAATCTGTGTACATGTGACATCCTTTTTAGCACAACTACCTTACCTAAGATTATTAGTAAGTATTGGTTTAATTCAGGAACCATTTCATTTACTGCTTGCTTTGTCCAAATGTACTTTGTTCACTATCTTGGAACAGTGAATTCCTTTATTCTCTTCCTGATGGCTTTAGATAGGTATGTGGCGATCTGCCATCCTCTTAGCTATCTCATTGTTCTTAAAAATTCCACAATCCTAATTCTCAGTATTACTGCATGGGTTCTATCCCTGCCAACCAATTTAATCATAACTATTAGAGCTTACCCTCTGCCATACTGTGCCTCAAACATCATCAACCACTGCTACTGTGATCATATTGGCATAACTACCCTGGCATGCACTGACAGAGCCCCGTATGGGTTTCTTGCTTTTGTATTTGCAATGATAGTTTTACTAGGACCTTTGGCATTTATAATATTCTCCTATTGCTCGATAATTGTGGCAGTACTGAAGATAGCAGATATAAAAGGTCGTAAAAAATCTCTGTCCACTTGCAGTACTCAGGTGATTATAATCTCACTCTATTATTTGCCAAGATGTTTTGTGTATTTATCCAGCAATGTTGGCATTCGATTTAGTGCTGATATACGAATAGTAATAATCATGCTGTATAGCCTTTTGCCCCCAATGATTAATCCACTTATTTATTGCTTAAGAGCTAAAGACATGAGAGAAAGCCTGTGGAAGCAATTTAATAGACGGATCATTCCACAAAAGACACAAGTTTCATCAATT
>Ga_S1_1_19
ATGCCGGAGTTCAATCGCAGCACTGTGACTGAATTCATCCTTACTGGATTTCCTGGACTTCATCCAGAGTACCAAGGCCTTGTCTCAGCAATACTGTTCTTAGTTTATCTCTTAACTTTAACAGGCAATGTTACAATTCTTTTTTTATTTGCAACCAACCGTAGTCTCCATAAGCCAATGTATTATATAATTCTAAATCTGTGTACATGTGACATCCTTTTTAGCACAACCACCTTACCTAAGATTATTAGTAAGTATTGGTTTAATTCAGGAACCATTTCATTTACTGCTTGCTTTGTCCAGATGTACTTTGTTCACTATCTTGGAACAATGAATTCTATAATTCTCTTCCTGATGGCTTTAGATAGGTATGTGGCGATCTGCCATCCTCTAAGCTATTCCATTGTTCTTAAAAACTCCACAATCCTAATTCTCAGTATTACAGGATGGATTGTTGCTAAAGCAGCCCCTTTAATGTTAGTGATTAGAGCTTACCCTCTACCGTACTGCGCCTCAAACATCATCAACCACTGCTTCTGTGATCATATTGGCATAACTACCCTGGCATGCACTGACAGAGCCCTTTATGGATTTCCCGCTTTAGTGTTTGCAATGCTAGTTTTACTAGGATCTCTGGCATGTGTAATGTTCTCCTATTGCTCGATAATTGTAGCTGTACTTAAGATAGCAAATTTACAGGGTCGTATTAAATCTTTGTCCACCTGCAGTACTCAGCTGATTATAATCTCACTCTATTATTTACCAAGATGTTTTGTGTATTTAGCCAGCAATGTTGGCATCCAATTTAGTGCGGACATGCGAATAGTAATAATCATGCTGTATAGCCTTTTGCCCCCAATGATTAATCCACTTATTTATTGCTTGAGAGCTAAAGACATGAGAGAAAGCCTGTGGAAGCAATTCAACAGATGCATTATTCCACAAAAGGCAAACGTTTCATCTATTAGCAGC
>Ga_S1_1_20
ATGAACTCCAATTTAACAGTGATGAAAAGCTTCTTCATCCTTGGATTCCCTGGACTTTCTCCAACGTATTACAGACCTGTGTCAGCTCTGCTCTTTTTTTTCTATCTAGCTATTGCAATAGGAAATATTTTCATTTTCACATTTGTTGTGTGTGAAAAGTCGCTGCAAAAACCAACATATCTGCTCTTTTGTCATCTAGCATTGAATGATTTAACATTTGGCACTCTGACTCTTCCGAAGATTATCTCAAAATACTGGTTTGGTGATGGATTTATTTCATTTTACGGGTGCTTTACACAGATGTTCTTTGTTCATTATTCAGGATCTGTAACTTCTTTCATGTTGTTGGCGATGGCTCTTGATCGCTTCATCGCGATATGTATTCCACTGCGTTATCCTGTCCTAGTCACAAACAACACCATATCGGTGATCTGTGGCTTTGCTTGGTTCATCCCTCTGCCGTTGATGTTGACCATTGTACTGCACACCCTCACTTTACCTTTCTGTAAATCAAATGTCATTGCTCAGTGCTACTGTGACCACATTTCTATAACAAGCCAAGCATGTGGTGAGAATGTTCAAACCGTACTGGTCACTGCTCTCTGCGTTGCTATGTTTTGTCTTTTGCTTCCGCTTGCATTCATCTTGTTTTCTTACATCCTTATCTTTGCGGATATTTTGAAAATGTCCAACGCTACCGGACGCATGAGAACCATATCAACTTGTACCCCGCAAATATTAATCACATGCCTCTTTTATCTTCCCAGGTGTTTTGTTTATGTCTCTAATACAGTCGGATATTCTTTCAGTTTGGATGTGCGTATTTTAGTAGTATTGTTGTACAGTCTTCTCCCTGCTGCTGTTAATCCCATAATATACTGTTTCAAAACTCAATATATCAAACAGCATTTGATAAAGAAGATTAAGACAACTAGGATTGGAATACAG
>Ga_S1_1_13
ATGGAGAACAAATCTTTTGGGTTCAGATCTGAGTTAACCCTCGACACATTTGTTATTCCACCTGGAGGAAAGTATCCCATGTTTTTATTTGGTATTGCAATTTATTTATTTAGCGTCTTTTGCAACCTGATGTTGTTGAGTTTGATCATTCTGAAAAGGAACCTCCATAAGCCCATGTATTTCATCCTGTTTAGTCTGCCCCTCAACGACTTGATAGGCGTGTCTGCAATGTTACCCAAAGTGCTTTCGGACCTTGTTACAGAGACAAACACGGTCTACTATCCTCTTTGTGTTTTGCAAGCCTTCTTGCTCCACATGTATGGTGGTGGAATTTTGTTTATTCTCGCAGCCATGTCTTTTGATCGTTATGCCGCCATCTGCATGCCGCTACGCTACAGCTCCATCATGACCCCCAGAGTTATAATTTGTATCATCTCACTAGTCTGGGGCCTTGACTTTGTCTTGATCACATCCTTGTTCTCTTTGCAGACAAGGCTTCCCCGTTGTAAATCTGTGATCATGAATGTGTTCTGTGACAACCCGTCTCTTCTGAAGCTCACATGTGGAAACACGACAGTCAATAATGTCCTAGGGTTATTTACCACAGCTGCAATGCAAGCTGTAAGTGTGTCTATTCAGGTGTTTTCCTATGTAAAGATACTGATCACATGTATGGTTACAAGAAGGTCGGAAGCAAAAACAAAAGCTGTCAACACGTGCGTCGCACAGTTGCTTATATTAATCATATTTGAGATTGTGAGCACTTTCACAATTTTATCTCACAGGTTCAAAAATGTCTCAGCTGACTTGCAAAAAATAATGGGTATGCTGATATTCCTTGTACCGCCGCTTTTGAATCCAATTGTATACGGGCTGTATACAAGTGAAATACGGAACACTCTTTTGACAGTGTCAGCCAACATTTTTACACAAGTGGGCTGGTTG
>Ga_S1_5_1
ATGGAGAACATCACTTCTGTTGGGGATATTCTAACCTTGGAGAGGTTAAAAATCACCACAGAGTCTTCCGTTCCTGTCTTTGTTGTCCTCCTCCTCATCTACATCTTTATTGTGGTGTCCAACATCGGCCTGGTGGTGCTGATCTTCAGAACCAGGAGCCTCCAGCAGCCCATGTACCTGCTCCTCTGCAACATGAGTATTAACGACGTGTTCGGGGCGACGATCGTCGTCCCCGAGATGCTTAGAGATCTGTTAATCTCAGACTCGGAGCGGCTCGTCCGTTACGCTGACTGTGCCGTTCAGGCCTTTTGCGTCCACCTGCATGCGAGTGCTTCCCACACTGTGCTCATCATCATGGCTTTTGACCGCTATGTGGCCATCTGCAGGCCGCTGCGGTACGCCGGCGTCATGACCAGTGGGACAGTGGCAGTGCTTTCGGCGTCAGCGTGGGGGACAGCTTTATTGATGGTGGCAATCCTGGTGGGACTCAGCGTCCGCCTGTCACGCTGCAGGTCGGTCATATCCAACTTGTTCTGCGACAACGCCTCCCTGGTCAAACTGTCGTGTGAAAGCGTCCTCACCAATCAGGTCTACGGCCTCGGCTACACAGTGGTGCTGCTGGGCTCGTCCATCGGCAGCGTGGTGCTCACCTACCTGAGAATCGCCGTGGTGTGTCTGCGCAGCAAGAACAAGTCTATGAATGGCCAAGCGCTGCGGACATGTGGAACCCACCTGGCCGTGTACGTCATCCTCTTGGTGTCCGGGTTCCTCATCGTGATCCTGCACCGCTTCCCTCAGCTGGCAGACCACAGGAAGGTGGCGGCGGCCATGGGACACGTGGCGTTGCCGGCACTGAACGCCATTATCTACGGGCTGCAGATTAAACAAGTCCGGCAGAAGATCATGACTTTGATACAGAAAAAAAAAGTAACT
>Ga_S1_5_2
ATGGAGAACCAGACATTAAATGCAGATGTTCTAATCCTGGAAGGGTTAAAGGTCAGCCCAGAGTCCTCCCTTCTCATCTTTGTCTTCCTCCTGCTCATCTACATCTTCATCATGGTGTCCAACCTCGGCCTGTTGGTGCTGATCACCACAGAGAGGAGCCTCCAGCAGCCCATGTACCTGCTCTTTTGCAACATGAGCATTAACGACACTTTCGGGGCGACGACCATCATCCCTCGTCTGTTAAGCGACCTTTTTCATCCGATCGCAGAACGCTACATCCGCTACGCCGATTGTGTCCTCCAAGCCTTCTGCGCTCACTTCAATGCGAGCGCCTCCCACACGGTGCTCATGATTATGGCCTTTGACCGCTACATGGCCATCTGCAACCCTCTGCGATACGCCGCCATCATGACAAACCGAATGGTGGGGGTGCTGGTGGCGGCGGCATGGGCGGTAGCCTTTTTGATGGTGGTGATCCTGGTGGGGCTCAGCGTCCGCCTGTCGCGCTGCAGGCGCGCCGTGCTCCACCCGTTCTGCGACAACGCCTCCTTGTTCAAGCTATCATGTGAGAGTGTCCTTGCCAACCAGGTCTACGGCCTGGGCTACACGGTGGTGCTGCTGGGCTCGTCGCTCGGGAGCGTGGCGCTCACCTACCTGAGGATCGCCATTGTGTGTCTGAGCAGAAAGAACAAGTCTCTGAACGGCAGAGCACTGCAGACCTGCGGCAGCCACCTGGCCGCGTATGTCATCATGTTCGTGTCGGGCTCCGTCATCATCGTTCTGCATCGGTTTCCTCAACTTTCTGACCACAGGAAACTAGCGTCCATCTTGTTCCACGTGGTTCCTCCCGCCATGAACGCCCTCATCTACGGACTGCAGATCAAAGCTGTCAGACAAAAGATTGTGGTCATGTTTACCAGGAACACAGTAGGT
>Ga_S1_5_6
ATGGATAACGTAACAATGGTAGTACCTCTCAAGCAGCCTATTGTGTTCCAGCTGGAGGGCTTCTATGTACCACCGGGCTACGGAGCCTTCTTGTTCTTCCTGGCCCTGCTTTGCTACATCGTAATAATGTTTGCAAACAGTGTGGTGCTGTGCATCATTGTCATAGACAAGAACCTGCACAGACCCATGTACATAATGGTTTGTAACCTTGTAGTCTGTGATCTGCTGGGGGCCACAACGGTGTTGCCTCGCATTATGATGCATTTCTTGATGGGCCAGAAGAAGATCGGCTACATCTCGGCCATCGCCCAGGCCTTTTGTGTGCACATGTATGGCTTTGCAGTGCAGACTATTCTGGGTGTGATGGCCTATGACAGGTACATTGCTGTGTGTGAACCACTGAGGTATCACGCCATTATGACATCGGCTCGGCTACACGCCTGCCTTGCCCTGGCCTGGTCCATCGCTTTCCTGTTTATTGCTGTGCTCTTCATTTTACACATAAATTCCCCGCTGTGTGGCAATATCATCCATCACGTGTACTGCAGCAACCGTGGTATCCTGAACCTGGCCTGCAGTCCCACCCCCATAAACAACATCTACGGTCTTTCCATGTCCTGGTCTTTGAATACAAGCATCTTCCTCATCATTGCTTTTTCCTACTTCAAAATCCTGCATGCTTGTGTGAAACAAGGAAGAGATGACAGCTTTATTCGCAGTAAGACCCTTCAGACGTGCGCACCCCACCTTGTGGTTTACGTACTCTATCAACTTGCTACAGTGGTGATAATTATAAGTCAGAGGTTTCCCTCACTCTCACAAAATATCAAGAGGTTTTTCAGTATCCTGTTTATCATTATTCCACCAGCTCTAAACCCTATGATATATGGACTGGTCAGTAAAGATATCCGTTCTAGCATCATCAAGCATTTTACCAATTTATATGTCCATCGTAAAAATATTAGAGTGGTT
>Ga_S1_5_7
ATGGATAACGTAACAATGGTAGTACCTCTCAAGCAGCCTATTGTGTTCCAGCTGGAGGGCTTCTATGTACCACCGGGCTACGGAGCCTTCTTGTTCTTCCTGGCCCTGCTTTGCTACATCGTAATAATGTTGGCAAACGGTGTGGTGCTGTGCATCATTGTCATAGACAAGAACCTGCACAGACCCATGTACATACTGGTTTGTAATCTTGTAGTCTGTGATCTGCTGGGGGCCACAACGGTGTTGCCTCGCCTTATGATGCACTTCTTGATGGGCCAGAAGAAGATCGGCTACATCTCGGCCATCGCCCAGGCCTTTTGTGTGCACCTGTACGGCACTGCAGTGCAGACTATTCTGGGTGTAATGGCCTATGACAGGTACATTGCTGTGTGTGAACCACTGAGGTACCACGCCATCATGACTTCGGCTCGACTACACTCCTACCTCGCCCTGGCCTGGTTCATCGCTGTCCTGCTTATAGCTGTACTCTTCATCTTACACATGAACTCCCCGCTGTGTGGAAATATTATCCATCACGTGTACTGCAGCAACCGAGGAATCCTGAACCTGGCCTGCAGTCCCACCCCCATGAACAACATCTATGGTCTGTCCATCTACTGGTTTGTAAATACAAGCATCTTCCTCATCATTGCTTTTTCCTACATCAGAATCCTGCATGTTTGTGTAAAACAGGGAAGAGATGACAGCTTTATTCGCAGTAAGACCTTTCAGACGTGTGCACCTCACCTTGTTGTTTACGTACTCTATCAACTTGCTACATTGGTCATAATTGTAAGTCAGAGATTTCCCTCACTCTCACAAAATGTCAAGAAATTCTTCAGCATCATGTTCATCATTATTCCACCAGCAATGAACGCTATGATATACGGACTGGTCAGTAAAGATATCCGTGCAAGCATTATTCAGCATTTTAAATATGTGTATGTCCATCGA
>Ga_S1_7_1
ATGCTGCACGATGCTGTGGCCATGAACAACACCACAGGAGTCATGCGGTTTCAGTCGCCAGTCAGAGTCCTGCTGTCGATGCTGCCGTGTATTCTCTTTCTGTACATAAACGGCGTCATGCTGTTTGCCTTGCTGAGCAAGCCTCTCCTCCTGGAGTCCTCCCGCTACATTCTGTTTGCTAATTTACTCATCGCCGACTCTCTCCAACTTCTCTCGGCGATGCTGATGTACATCTTTGCCGTGACCATGATCAAACTGAGCAGCTTCCTTTGTGCTCTCGTCGTGCTGGTGGCACGCGTCACTGTCAAAACATCCCCCCTGAACCTCGCTATGATGTCTTTGGAGAGGTATGTTGCCATTTGTTTTCCACTGAGGCATGCCAGTATTGTTACCACAAGAATGACAGGAGCGGCCGTTGCCGTGATGTGGACGGTCGGCTCCCTGGAGTCCTTCTCGCAGTTCGTCTTGTTTGTCCGTCTGGAGAATACAATCACTGTGATGAGGATCTGCTCCCAAGACATCTTCCAGCTACAGATTTATTTGGCTATGAATAAGGGTTTCACCATTACCATATTTGTGTTAGTCTCCATGATTAGCATCTACACATATGTTGTAGTCATAGTTGCTGTCAAGTCGGCCTCGTCTACTGTAGAGAAGTCCAGCAAGCCCCACAAGACAATGCTTTTGCACCTGATTCAGTTATGCCTGTGTGTCACCTCCACCCTCTTTTATATGATAAACCCCATCAACCAGTGGAAGGGAAATCGGAAAATGGCCATTCACATTCAGTACGGTCTCTTTTTGGTTCTAATCATTTTACCTAAATGTTTGAGCCCTCTCATATACGGCCTCAGAGATCAGGCATTCAGACATGTCTTTGAATACTATTTCACTTTCGGCTCAGTCAAAAGATTTCCTAAGTCT
>Ga_S1_7_16
ATGAATTTATTCAACTCTGCTCTCGGGAAAAACATCACTTTTGTGCGCCCTGCTTATTTCATAATAAGCGGTTTCTCTGGCATACCTAACATCAAGTATTTCTATGTCTTCCTCTGTTTTGTTTATATTGTTTCAGTGCTTGGAAATACAGTTGTGATGGCAGTAATATACTTGGATCGTAATCTGAGAACTCCTAAATATATTGCAGTTTTTAATTTAGCATTTGTGGACTTGTTGGGTAGCTCTGCTCTGATACCGAAGCTTCTTGATATATTTCTGTTTAGCCATCGCTACATCTCCTACAACAACTGCTTGACATTTCTTTTTTTCTGCTACACCTTCCTTTCCATGCAGGTGTTTAATCTGGTTGCACTCTCCTATGACAGATTAATTGCCATCATGCACCCTCTGCACTATCAAGTGAAGGTGACCCACAGGTCCATGCTGTGTTTGATTGCCTCTTTCTGGGTCCTTGCAATTACTGTTAATCTCGTTGCAGTTGGTCTTCTTACCAGACTTTCCTTCTCCAGGTCTGTAGTTATTAACAGTTATTTCTGTGACCATGGCCAGATATACAGGCTGGCCTGCAATGACAACACACCCAGCTATGTCCTTGCTAAGTTCTTAACAGTTCTAGTTCTTTGGTTTCCACTCGTATTCATTGTGTTAAGTTATGTATGTATTGGTTATGCTTTGTCTAAAGTGGCCACAGCTCTGGAAAGATACAAGGCCTTTAAAACCTGCACAGCTCATCTCTCACTAGTGGCAATTTATTTCATCCCAATATTAATCACATTTACTATGAGTTCAGGAATACATCCAAATGCCAGGATCATAAACCTTTCTCTGACCTCTGTTTTTCCTCCCATGCTAAACCCAATCATATATGTTCTGCAGACACAAGAAATCAAAGCATCAGTGAAAAAAATATTAAAAGTCAGAAAGGAATCCAAATTGAAAGTGAGG
>Ga_S1_7_18
ATGAATTTATTCAACTCTGCTCTCGGGAAAAACATCACTTTTGTGCGTCCTGCTTATTTCATAATAAGCGGTTTCTCTGGCATACCTAATATTAAGTATTACTATGTCTTCCTCTGTTTTGTTTATATTGTTTCAGTGCTTGGAAATACAGTTGTGATGGCAGTAATATACTTGGATCGTAATCTAAGAACTCCTAAATATATTGCAGTTTTTAATTTAGCGTTTGTGGACTTGTTGGGTAGCTCTGCTCTGGTGCCGAAGCTTCTTGACATCTTTCTGTTTAACCATCGCTACATCTCCTACAATGACTGCTTGACCTTTCTTTTTTTCTGTTTCACATGTCTTTCCATGCAGGTTCTTAATCTGGTTGCGCTTTCCTATGACAGATTAATTGCCATCATGCACCCTCTGCACTATCAAGTGAAAGTGACTAACAGGTTCATGCTGTCTTTGATTTCCTCTTTCTGGGTCCTTGCAATTACTGCTGATCTGGTTGCAGTATGTCTTCTTACCAGACTTTCCTTCTGCAGGTCTGTGGTTATTAACAGTTATTTCTGTGACCATGGCCAGATGTACAGGCTGGCCTGCAATGACAACACACCCAGCTATGTCCTTGCTAACATCTTAATAGCTTTAATTCTTTGGTTTCCACTCTCATTCATCCTGTTAAGTTATGTATGTATTGGTTATGCTTTGTCTAAAGTGGTCACAGCTCAGGAAAGATACAAGGCCTTTAAAACCTGCACAGCTCATCTCTCACTAGTGGCAATTTATTTTATCCCATTATTAATAACATTTACTATGAGTTCGAGAATACATCCAAATGCCAGAATCATAAACCTTTCTTTAACCTCGGTTTTTCCTCCCATGCTGAACCCAATCATTTATGTTCTGCAGACACAAGAAATCAAAGTATCAGTAAAAAAAATATTAAAAGTCAGGAAAGAATCCAAAATGAAAGTGAAG
>Ga_S1_7_19
ATGAATTTATTCAACTCTGCTCTCGGGAAAAACATCACTTTTGTGCGTCCTTCTTATTTCATAATAAGCGGTTTCTCTGGCATACCTTATATCAAGTATTACTATGTCTTCCTCTGTTTTGTTTATATTGTTTCAGTGCTTGGAAATACAGTTGTGATGGCAGTAATATACTTGGATCGTTATTTTAGAACTCCTAAATATATTGCAGTTTTTAACTTAGCGTTTGTGGACTTGTTGGGTAGCTCTGCTCTGGTGCCGAAGCTTCTTGACATCTTTCTGTTTAACCATCGTTACATCTCCTACAACGACTGCTTGACCTTTCTTTTTTTCTGTTTCACATGCCTTTCCATGCAGGTTTTTAATCTGGTTGCACTCTCCTATGACAGATTAATTGCCATTATGTACCCACTGCACTATCATATGAAGGTGACTCACAGGTTCATGCTGTCTTTGATTGCATCTTTCTGGGTCCTTGCAATTACTCTTAATCTTGTTGCAGTTGGTCTTCTTACCAGACTTTCCTTCTGCGGGTCTGTGGTTATTAACAGTTATTTCTGTGACCATGGCCAGATATACAGGCTGGCCTGCAATGACCACACACCAAGCTATGTCCTTGCTGAGTTCTTAGTATATCTCATTTTTAGGTTTCCACTGGCTTTCATTGTGTTAAGTTATGTATGTATTGGTTATGCTTTGTCTAAAGTGGCCACAGCTCAGGAAAGATACAAGGCCTTTAAAACCTGCACAGCTCATCTCTCACTGGTGGGAATCTATTTCATCCCATTAGTAATTACATTCATTGCAGGTTCAGGAATGCATCCAAATGGCCGGATCATAAACCTTTCTCTGGCCTCCATTTTCCCTCCAATGCTGAACCCATTCATTTATGTTCTGCAGACACAAGAAATCAAAGCATCAGTGAAAAAAATACTAAAAGTCAGAAAAGAATCCAAAATGAAAGTGAAG
>Ga_S1_7_20
ATGAATTTATTCAACTCTGCTCTCGGGAAAAACATCACTTTTGTGCGTCCTGTTTATTTCATAATAAGCGGTTTCTCTGGCATACCTAATTTCAAGTATTACTATGTCTTCCTCTGTTTTGTTTATATTGTTTCAGTGCTTGGGAATACAGTTGTGATGGCAGTAATATACTTGGATCGTAATCTGAGAACTCCTAAATATATTGCAGTTTTTAACTTAGCGTTTGTGGACTTGTTGGGTAGCTCTGCTCTGGTGCCGAAGCTTCTTGACATCTTTCTGTTTAACCATCGCTACATCTCCTACAATGACTGCTTGACCTTTCTTTTTTTCTGTTTCACATGTCTTTCCATGCAGCCTTTTAATCTGGCTGCACTCTCCTATGACAGATTAATTGCCATTATGTACCCACTGCACTATCATATGAAGGTGACCCACAGGTTCATGCTGTGTTTGATTGCCTCTTTCTGGGTTTTTGTAATTACCGTTCATCTCGTTGCAGTTGGTCTTCTTACCAGACTTTCCTTCTGTAGGTCTGTGGTTATTAACAGTTATTTCTGTGACCATGGCCCGATATACAGGCTGGCCTGCAATGACTACACACCCAACTATGTCCTTGCTGAATCCTTAGTAAATCTATTTTTTAGGTTTCCACTGGCTTTCATTGTGTTAAGTTATGTATGTATTGGTTATGCTTTGTTTAAAGTGGCCACAGTTCACGAAAGATACAAGGCCTTTAAAACCTGCACAGCTCATCTCTCACTAGTAGCAATCAATTTCATCCCATTAGTAATTACATTCATTGCAGGTTCAGGAATGCATCCAAATGGCCGGATCATAAACCTTTCTCTGGCCTCCATTTTCCCTCCAATGCTGAACCCAATCATTTATGTTCTGCAGACACAAGAAATCAAAGCATCAGTGAAAAAAATACTAAACGTCAGAAAAGAATCCAAAATGAAA
>Ga_S1_7_3
ATGTCTTCCATCAGGACTGTTTTAAATGACTCTGCCATCATTCATCCTCCAGGATTTTATATCATTGCATTTCAAACACTTCCCTACATCAGTGTGTACATTATCTTTCTTGCCTTTGTCTATGCGGTTACCCTAGTCTTCAATATTTTATTGATCTCCTTAATTGCTCGTGATCACTGCTTACATACTCCAAAATTCATGGCTGTTTTCAACCTTGCAGTAATTGATGTAATCTTAAGCACGTGCACTATTCCCAGCATGATTAAGGTATTCCTCTTTAAGGACAACTTTGTTCCATTCAACCTCTGCCTGGTACAAATGTATTTCTACTATGCTATTTTATCTATGGAGTCATATGCACTCGCTATACTTGCCTACGACCGGTTCATTGCAATATGTTTACCTATGCGCCAGAATTTATTCAACACACTGCCCATCATGTTGTGTATTGTGGGCGGGACTTGGGTTTACAATCTGGGAAGAATCGCACATGACACGGCGATCATGACTCGACTGTCATTTTGCAATTCTGTCAGAGTGAACAGCTATTTCTGTGACTATGCGCCTGTGTTCAGACTCGCCTGCAATGATTACACATTGCATTGGTCAATAGCCTCAACTTCTAGTATGGTGAATCTGATGGTCCCTTTTACTGTTATTATTCTGTCTTACCTCAGCATATTGGCCACTGTGTTCAGAATGAAATCAGTAAGCAATAGGATGAAAGCTCTTGCCACTTGCATTGAGCATCTCATCCTTGTTGCTATATTTTACATTCCTATATTCACCATATTCTTAATGGGGCTTTATGTCCGATCCATTGACCCAGACCAGCGTGTCTTGAGCCTGTCACTTGCCACTTGCATCCCACCCTGCATCAATCCGATTGTATATTCTTTGAAGACCAGAGAGATTAAAACCAGAGCTCTGGCACTGGTTCAGAGAATTAAAACCAGTCCG
>Ga_S1_7_21
ATGAATTTATTCAACTCTGCTCTCGGGAAAAACATCACTTTTGTTCGTCCTGCTTATTTCATAATAAGCGGTTTCTCTGCCATACCTAATATCAAGTATTACTATGTCTTCCTATGTTTTGTTTATATTGTTTCAGCGCTTGGAAATACAGTTGTGATGGCAGTAATATACTTGGATTGTAATCTGAGAACACCTAAATATATTGCAGTTTTTAATTTAGCATTTGTGGACTTGTTGGGTAGCTCTGCTCTGGTGCCGAAGCTTCTTGACATCTTTCTGTTTAACCATCGTTACATCTCCTACAACGACTGCTTGACTTTCTTCTTTTTCAGCTACACCTTCCTTTCCATGCAGGTTTTTAATCTGATTGCACTCTCCTATGACAGATTAATTGCCATCATGCACCCTCTGCACTATCATGCAAAGGTTAATCACAGGTTCATGCTGTCTTTGATTGCCTCTTTCTGGCTGTTTGCAATTACTGTTGATGTTGTTGCAGTTGGTCTTCTTACCAGACTTTCCTTCTGCAGGTCTGTGGTTATTAATAGTTATTTCTGTGACCATGGCCAGATATACAGGCTGGCCTGCAATGACAACACCCCTAGCTATATCCTTGCTGTGCTTTTAATAGCTTTAATTTCTATGTGCCCACTGGCTTTCATCGTGTTAACTTATTTATGTATTGGTTATGCTTTGTCTAAAGTGGCCACAGCTCAGGAAAGATACAAGGCCTTTAAAACCTGCACAGCTCATCTCTCACTAGTGGCAATCTATTTCATCCCATTGTTAGTAACATTTACTATGAGTTCAGGAATACATCCAAATGCCAGAATCATAAACCTCTCTCTGGCCTCTGTTTTTCCTCCAATGCTAAACCCAATTATTTATGTTCTGCAGACACAAGAAATCAAAGTATCAGTGAAAAAAATATTAAAAGTCAGAATTGAAGCAAAAGTGAAAGTGAAC
>Ga_S1_7_22
ATGAATTTATTCAACTCTGCTCTCGGGAAAAACATCACTTTTGTGCGTCCTGCTTATTTCATAATAAGCGGTTTCTCTGGCATACCTAATTTCAAGTATTACTATGTCTTCCTCTGTTTTGTTTATATTGTTTCAGTGCTTGGGAATACAGTTGTGATGGCAGTAATATACTTGGATCGTAATCTAAGAACTCCTAAATATATTGCAGTTTTTAATTTAGCATTTGTGGACTTGTTGGGTAGCTCTGCTCTCGTGCCGAAGCTTCTTGACATCTTTCTGTTTAACCATCGCTACATCTCCTACAATGACTGCTTGACGTATCTTTTTTTCTGTTTCACATGTCTTTCCGTGCAGGTTTTTAATCTGGTTGCGCTCTCCTATGACAGATTAATTGCCATTATGTACCCACTGCACTATCATAGGAAGGTCACACACAGGTTCATGCTGTCTTTGATTGTCTTTTTCTGGGTCTTTGCAATTATTGCTGATCTTGTTGCTGTTGGTCTTCTTACCAGACTTTCCTTCTGCAGGTCTGTCGTTATTAACAGTTATTTCTGTGATCATGGCCAGATGTTCAGGTTGGCCTGCAATGACTTCACACCCAGCCATGTCCTTGCTCTGTTCCTAATAGTTCTAGTTGTTTGGTTTCCACTCTCATTTATCGTGTTAAGTTATGTATGTATTGGTTATGCTTTGTCTAAAGTGGCCACAGCTCAGGAAAGATACAAGGCCTTTAAAACCTGCACAGCTCATCTCTCACTAGTGGCAATCCATTTCATCCCCACATTAATCATATACACCCAGTTGGAAAGAATTCCTCCAAATGCCAGGATCATAAACTTTTCTCTGGCCTCCATTTTTCCTCCAATGCTAAACCCAATCATTTATGTTCTGCAGACACAAGAAATCAAAGCATCAGTGAAAAAAATACTAAAAGTCAGAAAGGAATCCAAAATGAAAGTGAAG
>Ga_S1_7_4
ATGACTTTTCTCAGGACTTCTTTAAACAACTCTCTCATCATTCGTCCTCCAGGCTTCTACATAGTCGGATTTGAGACATTACCCTTCATTAGTGTCTACTTCATCTTTCTATCGTTTGTTTACGTGGTTACAGTGATGTTCAACAGTTTGGTGATCTATGTCATTGCTTTCAATCACTGCTTACATTCTCCAAAATTTCTGGCTGTGATCAACCTCGCAGTAATTGATATAGTCCTCAACACGACTACTATTCCTGGCATGGTAAAGATATTCCTCGTTAAGGACAATTTCATTCCATTCAACTTGTGTTTGGTACAAATGTTCTCCTACTATTGTTTTGCATCTATGGAGTCATTTGCACTTGCTATACTTGCCTACGACAGGTTGATTGCAATATGTTTCCCTTTACGTCACAACTCAGTCAACACTTTGCAGAGCATGTCTTGTATTATTGGCTTTACTTGGTCTTTTTCTGTGGGAGTAATAGCATTTTCAACAGGTATAATGACTCAGCTCTCATTTTGTAAATCTGTCAGAGTGTTCAGCTATTTCTGTGACTATGCACCTGTGTTCAGACTTGCCTGTAACGATTACGCAATGCAGTGGTCTGCAGCCTCTTTTCTCTCCTTCATGATACTCGGAGGACCCTTTGTTTTTATCATCCTGTCTTATGTCACTATCCTGGTGACAGTGTTTAGAATGAAATCTTTGGACAGTCGAGTTAAAGCTCTTGCCACTTGCACTGAGCATGTCATCCTTGTTGCTGTATTTTATGTTCCTATCATCACTATTTTCACTCTTGGGTTTTTTCTGCGTCTGACTGACCCGGACCAGCGTGTGCTTAGCCTGTCGCTGGCCTCTTGCATCCCACCCTGCATCAATCCAATAGTCTATTCTTTGAAAACCAAAGAGATCAAAATGAGAGCCGTGGCCCTTGTGAGAAGAAATGTCATCGGT
>Ga_S1_7_5
ATGACTTTTCTCAGGACTTCTTTAAACAACTCTCTCATCATTCGTCCTCCAGGCTTCCACATAGTCGGATTTGAGACATTACCCTTCATTAGTGTCTACTTCATCTTTCTATCGTTTGTTTACGTGGTTACAGTGATGTTCAACAGTTTGGTGATCTATGTCATTGCTTTCAATCACTGCTTACATTCTCCAAAATTTCTGGCTGTGATCAACCTCGCAGTAATTGATATAGTCCTCAACACGACTACTATTCCTGGCATGGTAAAGATATTCCTCGTTAAGGACAATTTCATTCCATTCAACTTGTGTTTGGTACAAATGTTCTCCTACTATTGTTCTTTAGGTCTGGAGTCATTTGCACTTGCTATACTTGCCTACGACAGGTTGATTGCAATATGTTTACCTCTGCGTCACAACTCAGTCAACACTTTGCAGAGCATGTCTTGTATTATTGGCTTTACTTGGTCTTTTTCTGTGGGAGTAACAGCATTTTCAACAGGTATAATGACTCAACTCTCATTTTGTAAATCTGTCAGAGTGTTCAGCTATTTCTGTGACTATGCACCTGTGTTCAGACTTGCCTGTAACGATTACACAATGCAGTGGTCTGCAGCCTCTTTTCTCTCCTTCATGATACTCGGAGGACCCTTTGTTTTTATCATCCTGTCTTATGTCACTATCCTGGTGACAGTGTTTAGAATGAGATCTTTGGACAGTCGAGTTAAAGCTCTTGCCACTTGTGGTGAGCATGTCATCCTTGTTGCTGTATTTTATGTTCCTATTATCACTATTTTCACTCTTGGGTTTTTTCTGCGTCTGACTGACCCGGACCAGCGTGTGCTTAGCCTGTCCCTGGCCTCTTGCATCCCACCCTGCATCAATCCAATAGTCTATTCTTTGAAAACCAAAGAGATCAAAATGAGAGCCGTGGCCCTTCTGAGAAGAAATGTCATCGGC
>Ga_S1_7_6
ATGACTTTTCTCAGGACTTCTTTAAACAACTCTCTCATCATTCGTCCTCCAGGCTTCTACATAGTCGGATTTGAGACATTACCCTTCATTAGTGTCTACTTCATCTTTCTATTGTTTGTTTACGTGGTTACAGTGATGTTCAACAGTTTGGTGATCTATGTCATTGCTTTCAATCACTGCTTACATTCTCCAAAATTTCTGGCTGTGATCAACCTCGCAGTAATTGATATAGTCCTCAACACGACTACTATTCCTGGCATGGTAAAGATATTCCTTGTTAAGGACAATTTCATTCCATTCAACTTGTGTTTGGTACAAATGTTCTCCTACTATTGTTTTGCATCTATGGAGTCATTTGCACTTGCTATACTTGCCTACGACAGGTTGATTGCAATATGTTTCCCTTTACGTCACAACTCAGTCAACACTTTGCAGAGCATGTCTTGTATTATTGGCTTTACTTGGTCTTTTTCTGTGGGAGTAACAGCATTTTCAACAGGTATATTGACTCAACTCTCATTTTGTAAATCTGTCAGAGTGTTCAGCTATTTCTGTGACTATGCACCTGTGTTCAGACTTGCCTGTAACGATTACACAATGCAGTGGTCTGCAGCCTCTTTTCTCTCCTTCATGATACTCGGAGGACCCTTTGTTTTTATCATCCTGTCTTATGTCACTATCCTGGTGACAGTGTTTAGAATGAGATCTTTGGAAAGTCGAGTTAAAGCTCTTGCCACTTGTGGTGAGCATGTCATCCTTGTTGCTGTATTTTATGTTCCTATCATCACTATTTTCACTCTTGGGTTTTTTCTGCGTCTGACTGACCCGGACCAGCGTGTGCTTAGCCTGTCGCTGGCCTCTTGCATCCCACCCTGCATCAATCCAATAGTCTATTCTTTGAAAACCAAAGAGATCAAAATGAGAGCCGTGGCCCTTGTGAGAAGAAATGTCATCGGC
>Ga_S1_7_7
ATGACTCTGGAGGAGAAAGCTGTTTCCAATTTTAATGACACATTTGTTCGCCCGGCCAAATTCTATCTCAGTGGTTTTTCCAACGTCCCTCACATTAAGTATTACTATGTCTTCCTCTGTTTCTCCTATATCATAACTGTTCTTGGAAATACCTTCCTTCTGTCAATCATTTACCTTGTCAAGACTCTTCATACTCCCAAATACTTGATTGTCGTTAACCTGGCTTTTACAGATTTGTGTGGGAGCACTGCTCTCATCCCAAAGCTCCTAGACACACTGGTGTTTGACAGGAGATACATGGCCTATGAGGCTTGTTTGAGTCAAATGTTCTTTATTCTTTTCTTTGTATGTATTCAGTCATGGACACTTGTCACAATGGCATACGACCGATTCATAGCCATCTGCTTTCCTTTGAGATACCACAGTATTGTGACTAAGCCAGTTATTGCTTCCATGCTGCTTTTTTTGTGGGCTTTCTTTTTCCTTCTACTTGTATTTATTGTCAGGTCTATTGACCGCCTCTCCTTTTGCAGGTCTTTGGTGGTAAACAGCATTTACTGTGATCATGCTCCAGTGTTTCTTCTGGCCTGTAATGACATTTCTTTTAATTACATAATGGCGTACGTTGCTTTTGTTCTAGTCCTCTGTATTCCTTTAATAATAATAGCATTGACATATGTTTGCATTTCCGTAGCGCTGAGCAGGATCGTAACAAGAGAAGAAAGACTCAAAGCGTCCAAAACTTGTACTTCTCATCTGATTCTTGTGGCTATTTTCTTCCTACCGATTATGGGCACCAACATAGCATCAGTGACCTCCTACATCCATCCTAATGCAAGGATCATAAACTCATCTATGACACACGTCATACCAGCTCTGCTCAATCCTATTATATACTCTTTAAAAACAGAAGAAGTGATGATCTCTATCAAGAAGATTTGTAAAAGAAGCAGGATCAACAACACGACAAAA
>Ga_S1_7_8
ATGAACTTATTCAACTCAGCACTCGGGGAAAACATCACGTTTGTGCGTCCTGCATATTTTGTAATAAGTGGTTTATCCGGCATCCAGGAGATGAAACATTACTACGTCTTTCTCTGTTTTGTTTATATTGTTTCAGTGCTTGGAAATACAGTTGTGATGGCAGTAATATACTTGGATCATAATCTGAGAACTCCTAAATATATTGCAGTTTTTAACTTAGCATTTGTGGACTTGTTGGGTAGCTCTACTCTGATGCCGAAGCTTCTTGACATCTTTCTGTTTAACCATCGCTACATCTCCTACAACGACTGCTTGACTTTCCTTTTTTTCAGCTACACCTTCCTTTGCATGCAGTCATTTAATCTTCTTGCACTCTCCTATGACAGATTAATTGCCATCATCCACCCTCTGCACTATCAAGTGAGGGTGACTCACAGGTTCATGCTGTCTTTGATTGCCTTTTTCTGGGTGTTTGCTACAACTGCTGTACTAATTGCAGTTGGTCTTATTACCAGACTTTCCTTCTGCAGGTCTGTGGCTATTAACAGTTATTTCTGTGACCATGGTCAGATATACAGGCTGGCCTGCAATGACAATTTTCCCAACTATGTTCTTAGTTGTCTGTTCCCTGTTCTTATTTTTTGGCTTCCATTCATTTTTATTTTGTTAAGTTATCTATATATTGGCTGTACTTTGGCTAAAGTGGCAACTGTTCAGGAAGGTCTGAAAGCTTTTAGAACATGCACAGCTCATCTCTCATTGGTGGCAATATATTTCATTCCAGTGTTAATCACATTTACTCTGATGGAAAAAATCAATCCAAATGCCAGGATCATGAACTTGTCTTTGACTTCTATTCTTCCTCCCACATTGAACCCAATCATTTATGTCCTGCAGACACAAGAAATCAAAAAATCTGTTAAAAAGTTATTGAAAATCAGAAGAAAATCCAAAATGATAAAGAAATGCACCCCT
>Ga_S1_7_9
ATGAATTTATTCAACTCTGCTCTCGGGAAAAACATCACTTTTGTGCGTCCTGCTTATTTCATAATAAGCGGTTTCTCTGGCATAATTAATAACAAGTATTACTATGTCTTCCTCTGTTTTGTTTATATTGTTTCAGTGCTTGGAAATACAGTTGTTATTGTGGTAATATACTTGGATCATAATCTGAGAACTCCTAAATATGTTGCAGTTTTTAATTTAGCATTTGTAGACTTGTTGGGTAGCTCTGCTCTGGTGCCGAAGCTACTTGACATCTTTCTGTTTAACCATCGCTACATCTCCTACAACAACTGCTTGACTTTCCTTTTTTTCAGCTTCACCTTCCTTTCCATGCAGGTTTTTAATCTGGTTGCACTCTCCTATGACAGATTAATTGCCATCATGCACCCTCTGCATTATCAAGTGAAGGTGACACACGGGTTCATGCTTTCTTTGATTGCCTCTTTCTGGCTGCTTGCTATAATTGCTATTCTCGTTGCAGTTGGTCTTCTTACCAGACTTTCCTTCTGCAGGTCTATTGTCATCAACAGTTACTTCTGTGACCATGGCCAGATATACAGGCTGGCCTGCAATGACAACACACCCAGCTATATCCTTGCTAAGTTTTTAATAGCTCTATTTTTTATGTTTCCACTCTTATTCATTGTGTTAAGTTATGTATGTATTGGTTATGCTTTGTCTAAAGTGGCCACGTCTCAGGAAAGATACAAGGCCTTTAAAACCTGCACAGCTCATCTCTCACTAGTGACAATCCATTTCATCCCATTGTTAGTAACATTTACTATGAGTTCAGGAATACATCCAAATACCAGGATCATTAACCTTTCTCTGGCCTCTGTTTTTCCCCCCATGCTAAACCCAATAATTTATGTTCTGCAGACACAAGAAATCAAAGTAACAGTGAAAAAGCTTTTTAAAGTCAAGAGT
>Ga_S1_7_10
ATGAACTTATTCAACTCAGCACTCGGGGAAAACATCACGTTTGTGCGTCCTGCATATTTTGTAATAAGTGGTTTATCCGGTATTGAGGGGATGAAACATTACTTTGTCTTTCTCTGTTTTGTTTATATTGTTTCTGTGCTGGGAAACACAACTGTGATGGCAGTAATATACTTGGATCATAATCTGAGAACTCCTAAATATATTGCAGTTTTTAATTTAGCATTTGTGGACTTGTTGGGTAGCTCTACTCTGGTGCCGAAGCTTCTTGACATCTTTCTGTTTAACCATCGCTACATCTCCTACAACAATTGCTTGACTTTCTTTTTTTTCAGCTACACTTTCCTTTGCATGCAGTCATTTAATCTGCTTGCACTCTCCTATGACAGATTAATTGCCATCATCCACCCTCTGCACTATCAAGTGAAGGTGACTCACAGGTTCATGCTGTCTTTGATTGCCTTTTTCTGGGTCTTTGCAAATACTCTTAATTTTGTTGCAGTTGGTCTTCTTACCAGACTTTCCTTCTGCAGGTCTGTGGCTATTAACAGTTATTTCTGTGACCATGGTCAGATATACAGGCTGGCCTGCAATGACAATTTCCCTAACTATGTTATTAGTTGTCTGTTCCCTGTTCTTATTTTTTGGCTTCCATTCATTTTTATTTTGTTAAGTTATCTATATATTGGCTGTACTTTGGCTAAAGTGGCAACTGTTCAGGAAGGTCTGAAAGCTTTTAGAACATGCACAGCTCATCTCTCATTGGTGGCAATATATTTCATTCCAGTGTTAATCACATTTACTCTGATGGAAAAAATCAATCCAAATGCCAGGATCATGAACTTGTCTTTGACTTCTATTCTTCCTCCCACGTTGAACCCAATCATTTATGTCCTGCAGACACAAGAAATCAAAAAATCTGTTAAAAAGTTATTGAAAATCAGAAGAAAATCCAAAATGATAAAGAAATGCACCCCT
>Ga_S1_7_12
ATGAATCTATTCAACTCTGCTCTCGGGAAAAACATCACTTTTGTGCGTCCTGCTTATTTCATAATAAGCGGTTTCTCTGGCATACCTAATATCAAGTATTACTATGTCTTCCTCTGTTTTGTTTATATTGTTTCAGTGCTTGGAAATACAGTTGTGATGGCAGTAATATACTTGGATCATAATCTGAGAACTCCTAAATATATTGCAGTTTTTAACTTAGCATTTGTGGACTTGTTGGGTAGCTCTGCTCTGATGCCGAAGCTACTTGACATCTTTTTGTTTAACCATCGTTACATCTCCTACAATGACTGCTTGACTTTCTTTTTTTTCAGCTACACCTTCCTTTCCATGCAGGTTCTTAATCTGGTTGCACTCTCCTATGACAGATTAATTGCCATCATGCACCCTCTGCACTATCAAGTGAAGGTCACTCATAGGTTCATGCTGTGTTTTATTGCCTCTTTGTGGCTGTTTGTAATTACTGTTAATCTCGTTGCTGTTGGTCTTCTTACCAGACTTTCCTTCTGCAGGTCTGTGGTTATTAACAGTTATTTCTGTGACCATGGCCAGATATACAGGCTGGCCTGCAATGACAACACACCCAGCTATCTCCTTGCTGAGTTCTTAATAGCTCTAATTCTTTTGTGTCCACTGGCATTCATCATGTTAAGTTATGTATGTATTGGTTATGCCTTGTCTAAAGTGGCCACAGCTCAGGAAAGATACAAGGCCTTTAAAACCTGCACAGCTCATCTCTCACTAGTGGCAATCTATTTCATGCCAATATTGATCACATTTACTATGAGTTCAGGAATACATCCAAATGCCAGGATCATAAACCTTTCTTTAACCTCTGTTTTTCCTCCCATGCTAAACCCAATCATTTATGTTCTGCAGACACAAGAAATCAAAGCATCCGTGAAAAAAATATTAAGTCAGAAAGGAATCCAA
>Ga_S1_7_13
ATGAATTTATTCAACTCTGCTCTCGGGAAAAACATCACTTTTGTGCGTCCTGCTTATTTCATAATAAGCGGTTTCTCTGGCATACCTAATATCGACTATTACTATGTCTTCCTCTGTTTTGTTTATATTGTTTCAGTGCTTGGAAATACAGTTGTGATGGCAGTAATATACTTGGATCATAATCTGAGAACTCCTAAATATATTGCAGTTTTTAATTTAGCATTTGTGGACTTGTTGGGTAGCTCTGCTCTGGTGCCGAAGCTACTTGACATCTTTCTGTTTAACCATCGCTACATCTCCTACAACGACTGCTTGACTTTCCTTTTTTTCTGCTACACCTGCCTTTCCATGCAGGTTTTTAATCTGGTTGCACTCTCCTATGACAGATTAATTGCTATCATACACCCTCTGCACTATCAAGTGAAGGTGACCCACAGGTTCATGCTGTCTTTGATTGCCTCTTTCTGGCTGTTTGCTATAATTTCAATTCTCGTTTTAGTTGGTCTTCTTACCAGACTTTCCTTCTGCAGGTCTGTGGTTATTAACAGTTATTTCTGTGACCATGGCCAGATGTACAGGCTGGCCTGCAATGACAACACACCCAGCCTTGTCCTGGCTAGGTTCTTAACAGTTTTAGTTCTCTGGTTTCCACTTGTATTCATCGTGTTAAGTTATGTATGTATTGGTTATGCTTTGTCTAAAGTGGCCACAGCTCAGGAAAGATACAAGGCCTTTAAAACTTGCACAGCTCATCTCTCCCTAGTGGCAATCTATTTCATCCCCATATTAATCACATTTACTGCAGGTTCAGGAATACATACAAATGGCAGGATCATAAACCTTTCTCTGACCTCTGTTTTTCCCCCCATGCTAAACCCAATCATTTATGTTCTGCAGACAAAAGAAATCAAAGTATCAGTGAAAAAAATGTTAAAAGTCAGAATTGAATCCAAAGTGAAGGTGAGG
>Ga_S1_7_14
ATGAATTTATTCAACTCTGCTCTCGGGAAAAACATCACTTTTGTGCGTCCTGCTTATTTCATAATAAGCGGTTTCTCTGGCATACCTAATATCAAGTATTACTATGTCTTCCTCTGTTTTGTTTATATTGTTTCAGTGCTTGGAAATACAGTTGTGATGGCAGTAATATACTTGGATCATAATCTGAGAACTCCTAAATATATTGCAGTTTTTAATTTAGCATTTGTGGACTTGTTGGGTAGCTCTGCTCTGGTGCCGAAGCTTCTCGACATCTTTCTTTTTAACCATCGCTACATCTCCTACAACGACTGCTTGACTTTTGTCTTTTTCAGCTACACTTTCCTTTCAATGCAGGTTTTTAATCTGGTTGCACTCTCCTATGACAGATTAATTGCCATCATGCACCCTCTGCGCTATCAAGTGAAGGTGACTCACAGGTTCATGCTGTGTTTGATTGCATCTTTCTGGGTCTTTGCAGTTACTGTTGATCTTGTTTTAGTTGGTCTTCTTACCAGACTTTCCTTCTGCGGGTCTGTGGTTATCGACAGTTATTTCTGTGACCATGGCCAGATGTTCAGAATGGCCTGCAATGACTTCACACCCAGCCATGTCCTTGCTGTGTTGATAATAGCTCTAATTTTTACGTGTCCACTAGAATTCATTGTGTTAAGTTATATATGTATTGGTTATGCTTTGTCTAAAGTGGCCACAGCTCAGGAAAGATACAAGGCCTTTAAAACCTGCACAGGTCATCTCTCACTAGTGGCAATCTATTTCATCCCATTATTAATAACATTTACTGCAGGTTCACAAATACATCCAAATGCCAGAATCATAAACCTCTCTCTGACCTCTGTTTTTCCTTCTATGCTAAACCCAATCATTTATGTTCTGCAGACACAAGAAATCAAAGTATCAGTGAAAAAACTATTAAAAGTCAGAATTGAAACCAAAATGAAAGTGAAG
>Ga_S1_7_15
ATGAATTTATTCAACTCTGCTCTCGGGAAAAACATCACTTTTGTGCATCCTGCTTATTTCATAATAAGCGGTTTCTCTGGCATACCTAATATTAAGTATTACTATGTTTTCCTCTGTTTTGTTTATATTGTTTCAGTGCTTGGAAATACAGTTGTGATGGCAGTAATATACTTGGATCATAATCTGAGAACTCCTAAATATATTGCAGTTTTTAACTTGGCATTTGTGGACTTGTTGGGTAGCTCTGCTCTGGTGCCGAAGCTTCTTGACATCTTTCTGTTTAACCATCGCTACATCTCCTACAATGACTGCTTGACCTTTCTTTTTTTCAGCTACACCTTCCTTTCCATGCAGGTTCTTAATCTGGTTGCACTCTCCTACGACCGATTAATTGCCATCATGCACCCTCTCACCTATCAAGTGAAGGTGACACACAGGTTCATGCTTTCTTTGATTGCATCTTTCTGGGTGTTTGCAATTACTGCTGATCTTGTTTTAGTTGGTCTTCTTACCAGACTTTCCTTCTGCGGGTCTGTGGTTATTAACAGTTATTTCTGTGACCATGGCCAGATATACAGGCTGGCCTGCAATGACAACACACCCAGCTATGTTCTTGCTGTGTTTTTAATAGCTCTAATTTTTATGTCTCCACTCTCATTCATTGTGTTAAGTTATGTATGTATTGGTTATGCTTTGTCTAAAGTGGCCACAGCTCTGGAAAGATACAAGGCCTTTAAAACCTGCACAGCTCATCTCTCACTAGTGGCAATTTATTTCATCCCATTGTTGATAACATTTACTATGAGTTCACAAATACATCCAAATGCCAGAATCGTAAACCTCTCTCTGGCCTCTGTTTTTCCTCCCATGCTAAACCCAATTATTTATGTTCTGCAGACACAAGAAATCAAAGTATCAGTGAAAAAAATAGTAAAAGGTAGAATTGAATCCCAAATTAAAGTGAAGAAAGTTAAC
>Ga_S1_16_2
ATGGAAAACAATACTTTTCCCCAGTATTTTAACCTTACCATGTTTGTGAAACTAGGAAACTATCGCTACCTCGCATTTGTCCTGTGTCTACTGTTGTATGCTTTTATTATCTTTTCTAATCTTGTAATAATAGTGCTGATATCACGAGAGATAACGTTACATGAGCCCATGTATATTTTTATTATGTGTCTTTCTATCAACTCTCTGTATGGCTCTGCTGGCTTCTTCTTCAGATTTCTGAGAGACCTACTGTCTGATACTCATTTGATTTCACGCACAGCTTGTTTTGCTCAGATCTATGTCATTTACACCTACGCATCCTATGAGATGACTCTGTTAGGCATAATGGCTTATGATCGTTACGTTGCTATATGTCAACCTTTAAACTACCACAACAAAATTACATCAAAGGCGGTCTCAAAGTTGGTTGCCTTTGCATGGACTTATCCATGCTTTTCTATTGCAACCTGTGTGTATCTTTCCTTCAGACTTCCATTGTGTGGCAATAAGATACCAAAGGTATTCTGTGCCAACTGGCCTGTTGTAAAATTGTCATGTGTCAGTACAGTGATTAATAACCTTGTCGGCATGTTTCTGTCCATAAGCACCGCCTTCCTGCCCCTGGCCTTTGTCATGTTTACATATATAAGAATAATTCTCATTTGTAGGAAACGTTCTTCAGAGTTTAAGCGCAAAGTTATACAAAACTGTCTGCCACACATTGTTACATTCGTCATCTACTCCATTACTGTGTTTTGTGATGTTGCTCTCAGCAGAATTGATCTTGAAGCGCTGAACCCATTTTTAGCAATAATTTTATCACTTGAGTTTGTTGTGATTCCTCCCATAGTGAATCCTCTTGTTTATGGCCTGAAGCTAGCAGAAATAAGAAAATGTGTGTTAAATGTGTTTTCACACTCAGAACCTGTGAAAACAAAC
>Ga_S1_16_3
ATGCATAATTCTTCGCATGTGAAGGTGTTTTTTCTTTCAGGTTTAAATGGAACAATGACTAACAGAGTTGCTCTCTTCTCTGTCATGTTACTGTGTTACTTTTTCATTGTGCTGGTAAACGTTGTTCTCATTGTGACCATCATCTTGGTTAAGAACATGCATGAACCAATGTATATTCTATTGTGCCGTTTGTGCATGAATGGACTTTATGGGACAACAGGTTTCTACCCAAAGATTCTGTTGGATCTGCTGTCTCCTGTTCATGTAATCTCTTATTCTGGATGCCTTGTTCAGGCTTTTGTGATTCACTCATTTGTCTCCAACGATATGTCCATTCTTGCAGTGATGTCATATGACAGATATGTGGCTATATGTCGACCCTTGGTGTACCACTCTGTCATGTCAAAGAAGAGACTTTTAATGTTAGTATCTTTCTCCTGGTTCACAACGTTTTGCATTTCCAGCACAAATATGATCCTCACATCAAGGTTACATTTGTGCAGCCCATATATTGACAGACTTTATTGCATGAATTGGAATATTGTAAAACTTGCTTGTTTCCCAGCTAACACTATATCTAACAACACACTTGGTAACGTTGCAAATATATTTTACCTATGTCATGCTGTGTTAATAGTTTGGTCCTACTTGTATGTCATGAAAATATGTGTGAATTCTTTAGAAAACAGGGCAAAGTTCATGCAGACATGTGTGCCACATTTAGCCTGCTTGCTCATTTTTCTTGGAACAATACTTTTAGATTTCATGCATATACGATATGGTTCAAACTTACCTCAAGCATTTAAGAACTTTATTGCAATAGAATATCTGGTCATTCTTCCAATAATGAATCCTCTCATTTATGGTTTCAAATTGACCAACATTCGGAAAAGAATTGTTGCTGTTATTACTTTTAAAATGACA
>Ga_S1_16_4
ATGCATAATTCTTCGCATGTGAAGGTGTTTTTTCTTTCAGGTTTAAATGGAACAATGACTAACAGAGTTGCTCTCTTCTCTGTCATGTTACTGTGTTACTTTTTCATTGTGCTGGTAAACGTTGTTCTCGTTGTGACCATCATCTTGGATAAGAACATGCATGAACCAATGTATATTCTATTGTGCAGTTTGTGCATGAATGGACTTTATGGGACAACAGGTTTCTACCCAAAGATTCTGTGGGATCTGCTGTCTCCTGTTCATGTAATCTCTTATTCTGGATGCCTTGTTCAGGCTTTTGTGATTCACGCATTTGTGTCCAACGATATGTCCATTCTTGCAGTGATGTCATATGACAGATATGTGGCTATATGTCGACCCCTGGTGTACCACTCTGTCATGTCAAAGAAGAGACTTTTAATATTAGTATCTTTCTCCTGGTTCACAACGTTTTGCATTTCCAGCACAAATATGATCCTCACATCAAGATTACATTTGTGCAGCCCATATATTGACAGACTTTATTGCATGAATTGGAATATTGTAAAACTTGCTTGTTTCCCAGCTGACACTATATTTAACAACACACTTGCTAACGTTACAAATATATTTTACCTATGTCATGGTGTGTTAATGGTTTGGTCGTACTTGTATGTCATCAAAATATGTGTGAATTCTTTAGAAAACAGGGCAAAGTTCATGCAGACATGTGTGCCACATTTAGCCTGCTTGCTCATTTTTCTTGGAACAATACTTTTAGATTTCATGCATATACGATATGGTTCAAACTTACCTCAAGCATTTAAGAACTTTATTGCAATAGAATATCTGGTCATTCTTCCAATAATGAATCCTCTCATTTATGGTTTCAAATTGACCAACATTCGGAAAAGAATTGTTGCTGTTATTACTTTTAAAATGACA
>Ga_S1_16_5
ATGTATAATTCTTCGCATGTAAAGGTGTTTTTTCTTTCAGGTTTAAATGGAACAATGTCAAACAGAGTTGTTCTCTTCTCTGTCATGTTACTGTGTTACTGTTTCATTGTGCTGGTAAACGTTGTTCTCATTGTGACCATCATCTTGGTTAAGAACATGCATGAACCAATGTATATTCTATTGTGCAGTTTGTGCATGAATGGACTTTATGGGACAACAGGTTTGTATCCAAAGATTCTGTTGGATCTGCTGTCTCCTGTTCATGTAATCTCTTATTCTGGATGCCTTGTTCAGGCTTTTGTGATTCACTCATTTGTCTCCAGCGATTTGTCTATTCTTGCAGTCATGTCATATGACAGATATGTGGCTATATGTCGACCCCTGGTGTACCACTCAGTCATGTCAAAGAAGAGACTTTTAATGTTAGTATCTTTCTCCTGGTTCACAACTTTTTGCATTTCTGGCACGAATACGATCCTCACATCAATATTACAATTATGCAGCCCATATATTGACAGACTTTATTGCATCAATTGGATTATTGTAAAACTTGCTTGTTTCCCAGCTGACACTATATTTAACAACATAGTTGCTTACATTACAAATATCTTTTTCGTAAGTCATGGTGTGTTAATAGTTTGGTCGTACTTGTATGTCATCAAAATATGTGTGAATTCTTTAGAAAACAGGGCAAAGTTCATGCAGACATGTGTGCCACATTTAACCTCCTTGCTCATTTTTCTAGGAACAATACTTTTAGATGTTGTGCATATACGATATGGTTCAAACTTACCTCAAGCATTTAACAACTTTATTGCAATAGAATATCTGCTCATTCCTCCAATAATCAATCCTCTCATTTATGGTTTTAAATTGAGCAACATTCGCAAAAGGATTCTTGATGTTATGACTTTTAAAATTACA
>Ga_S1_16_6
ATGGAAAACAATACTTTTCCCCAGTATTTTAACCTTACCATGTTTGTGAAACTAGGAAACTATCGCTACCTCGCATTTGTCCTGTGTCTACTGTTGTATGCTTTTATTATCTTTTCTAATCTTGTAATAATAGTGCTGATATCACGAGAGATAACGTTACATGAGCCCATGTATATTTTTATTATGTGTCTTTCTATCAACTCTCTGTATGGCTCTGCTGGCTTCTTCTTCAGATTTCTGAGAGACCTACTGTCTGATACTCATTTGATTTCACGCACAGCTTGTTTTGCTCAGATCTATGTCATTTACACCTACGCATCCTATGAGCTGACTCTGTTAGGCATAATGGCTTATGATCGTTACGTTGCTATATGTCAACCTTTAAACTACCACAACAAAATGACATCAAAGGCGGTCTCAAAGTTGGTTGCCTTTGCATGGATTTATCCATGCTTTTCTGTTGCAACCTGTGTGTATCTTTCCTGCCGTCTTCCATTGTGTGGCAATAAGGTACCAAAGGTATTCTGTGCCAACTGGCCTGTTGTAAAATTGTCATGTGTCAGTACTGTGATTAATAACCTTGTCGGCATGGTTGCACTGATAACCACCGTCTTCCTGCCCCTGGCCTTTGTCATGTTTACATATATAAGAATAATTCTTATTTGTAGGAAACGCTCTTCAGAGTTTAAGAGCAAAGTCGTACAAAACTGTCTGCCACACATTGTTACATTCGTCATCTACTCCAGTACTGTGTTTTGTGATGTTGCTCTCAGCAGAATTGATCTTGAAGCGCTGAATCCATTTCTAGCAATAATTTTAGCGCTTGAGTTTGTTGTGATTCCTCCCATGGTGAATCCTCTTGTTTATGGCCTGAAGCTAGCAGAAATAAGAAAATGTGTTTTAAAGGTGTTTTTACGCTCAGAACCTGTGAAAACAAAC
>Ga_S1_16_7
ATGAATAATTGTTCTCATGTCACAATGTTTTTTCTTTCAGGTTTAAATGAAGGGATGAACCTCAGAGTTGTTCTCTTCTCTGTCACTTTGCTGTGTTACTGTTTCATTGTGCTGGTAAATGTTGCTCTTATTGTGACCATCATCTTGAATAAGAACCTGCATGAACCGATGTATATTCTATTGTGCAGTTTGTGCATGAATGGACTTTATGGGGCAACAGGATTCTACCCAAAGTTTCTGTTGGATCTGCTGTCTCCTGTTCATGTAATCTCTTATTCTGGATGCCTGGTTCAGGCTTTGGTGATGTACTCATTTGTCTGCAGTGATTTGTCCATTCTTGCAGTAATGTCATATGACAGATATGTGGCTATATGTCGACCCCTGGTGTACCACTCTGTCATGTCAAAGAAGAGACTCTTATTGCTAGTATCTGTCTCCTGGTGGACACCTTTTTGCATTATAGGCATGAATATTTTCCTTACATCTAGATTGAAGTTATGCAGCGCATATATTGCCAGACTTTTTTGTGTGAATTGGGTTATTGTGAAACTTGCTTGTTTCCCAGCTGAGACTATTGTTAACAACATAGTCGCATACATTACAATCATTGTTTACGTTTTTCATGGGTTTTTCATAGTTTGGTCCTACTTGTATGTCATCAAAACATGTGTAAATTCTTTAGAAAACCGGGCAAAGTTCATGCAGACATGTGTGCCACATTTAACCTCCTTGCTTATTTTTCTGTTCACTGTAATTTTTGATATTATGCATATACGTTACGTGTCAAAAGACTTACCTCAAGCAACTGACAACTTCATTGCAATAGCTTTTCTTGTCATACCGGTAATATTGAATCCCCTCATTTATGGTTTTAAATTGACCAAAATCCGGGGCAAAATTTTGAGTAGTATAGCTTTTAAAAGGAAA
>Ga_S1_16_8
ATGTTTAATTCTTCTCATGTAAGGTTTTTTTTTCTTTCAGGTTTAAATGAAACAATGAACCTCAGAGTTGTTCTCTTCTCTGTCACTTTACTGTGTTACTGTATTATTGTGCTGATAAATGTTGCTCTTATTGTGACCGTCATCTTGTGTAAGAACCTGCATGAACCAATGTATATTCTATTGTGCACTTTCTGCATGAATGGACTTTATGGCACAACAGGATTCTACCCAAAGTTTCTGTGGGATCTGCTGTCTCCTGTTCATGTAATCTCTTATTCTGGATGCCTTGTTCAGGCTTTTGTGGTTCACTCATTTGTCTGCAGTGATATGTCCATTCTTTCAGTTATGTCATATGACAGATATGTGGCTATATGTCGACCCCTGGTGTACCACTCTGTCATGTCAAAGAAGAGACTTTTAATGTTAGTATCTTTCTCCTTGTTCACAACTTTTTGTGTATCTGCCACAAATATGATCCTCGCATCTAGATTGAAGTTATGCAGCCCATATGTTGACAGACTTTATTGTGTGAATTTAATTATTGTGAAACTTGCTTGTTTTTCAGCCGACACTATTGTTAACAACATAGTCGCTTACATTACACTAATTATTTACGTATTTCATGGTTTTCTAATAGTTTGGTCCTACTTTTATGTCATTAAAATATGTGTGAATTCTGTAGAAAACAGAGCAAAGTTCATGCAGACATGTGTGCCACATTTAACCTCCTTGCTCATTTTTCTTGGAACAATAATTTTAGACGTCATGCATATACGATATGGTTCAACAAACTTACCTCAAGCACTGAAGAACTTTATTGCAATAGAATATCTTGTCATTCCTTCAATAATGAATCCTCTTGTTTATGGTTTTAAATTGACCAACATTCGAAAAGGAATTCTTGCTGGTATTACTTTTAAAATTAAA
>Ga_S1_16_1
ATGAAGAACCACAACAACTCTCATATAACATCATTTTTTCTTTCAGGTTTAGATGAAACAATGACCCTCAGAGTTGTTCTCTTCTCTGTCACTTTACTGTGTTACTGTTTAATTATGCTGGTAAATGTTTCCCTGATTGTAATCATTATCTTGGATGAGAACATGCATGAACCGATGTATATTCTATTGTGCACTTTGTGCATGAATGGACTTTATGGCACAACAGGTTTCTACCCAAAGCTTCTGTGGGATCTGCTGTCTGCTGTTCAAGTAATCTCTTATTCTGGATGCCTTGTTCAGGCTTTTGTGATTCACTCATTTGTCTGCAGTGATTTTTCTATTCTTGCAGTTATGTCATATGACAGGTATGTGGCTATATGTCGACCTCTGGTGTACCACTCTGTCATGTCAAAGAAGAGACTTTTAATGTTTTTAAGTTTTTCCGGGTTGCCACCTTTTTGCATTGTGGCAACTATAATGATCCTCACATCTAGATTGAAGTTATGCAGCCGATATATTGACAGACTTTATTGTGTGAATTTTATGATTTTGAAACTAGCTTGTTTCCCAGCTGACACTATTGTTAACATAATAGTGTCAAACCTAATAATAACAGTTTTCTTATTTCAAGGTCTCTTTATCGCTTGGTCATACGTGTATGTCATCAGAACCTGTGTGAATTGTTCAGAAAACAGGGCAAAGTTTATGCAGACATGTGTGCCACATTTAACCTCCTTGCTCTTTTTTGTTGTGACTATACTTTTTGATGTCTTTAATTTCAGATATAGTTCAAATCTCTCTCCGACTATTCAAAATGTTATAGCAATAGAACTTCTGATTATACCTCCCATCATGAATCCTCTTGTTTATGGCTTTAAATTGACCAAAATTAGGATCAGAATTTTAAGTTTTATTACTTGTAAAATTAAA
>Ga_S1_16_10
ATGGAAAACAATACTTTTCCCCAGTATTTTAACCTTACCATGTTTGTGAACATAGGAAACTACCGCTACCTCGCATTTGTCCTGTGTCTACTGTTGTATGCTTTTATTATCTTTTCTAATCTTGTAATAATAGTGCTGATATCACGAGAGAAAACTTTACATGAGCCTATGTATATTTTTATTATGTGTCTTTCTATCAACTCTCTGTATGGCTCTGCTGGCTTCTTCTTCAGATTTCTGAGAGACCTACTGTCTGATACTAATTTGATTTCACGCACAGCTTGTTTTGCTCAGATCTATGTCATTTACACCTACGCATCCTATGAGCTGACTCTGTTAGGCATAATGGCTTATGATCGTTACGTTGCTATATGTCAACCTTTAAACTACCACAACAAAATAACATCAAAAGCGGTCTCAAAGTTGGTTGCCTTTGCATGGATTTATCCAAGCTTTTCTATTGCAACCTGTGTGTATCTTTCCTCCAGACTTCCATTGTGTGGCAATAAGATACCAAAGGTATTCTGTGCCAACTGGCCTGTTGTAAAATTGTCATGTGTCAGTACTGTGATTAATAACCTTGTCGGCATGTTTGTATCCATAAGCACCGTCTTCCTGCCCCTGGCCTTTGTCATGTTTACATATATAAGAATAATTCTCAATTGTAGGAAACGCTCTTCAGAGTTTAAGAGCAAAGTCATACAAAACTGTCTGCCACACATTGTTACATTCGTCAACTACTCCATTACTGTGTTTTGTGATGTTGTCCTCAGCAGAATTGATCTTGAAGCGCTGAACCCATTTTTAGCAATAATTTTATCACTCGAGTTTGTTGTGATTCCTCCCATGGTGAATCCTCTTGTTTATGGCCTGAAGCTAGCAGAAATAAGAAAATGTGTTTTAAAAGTGTTTTTACGCTCCGTACCTGTGAAAACAAACCACAAAAAA
>Ga_S1_16_11
ATGATTCATAATTCTTCTCATGTAAGGTTGTTTTTTCTTTCAGGTATAAATGAAGGAATGAACCTCAGAGTTGTTCTCTTCTCTGTCACTTTACTCTGTTACTGTTTTATTGTAGTCGTAAATGTTGCTCTTATTATGACCATTATCTTGGATAAGAACCTGCATGAACCAATGTATATTCTATTGTGCACTTTCTGCATGAATGGACTTTATGGGACAACAGGTTTCTACCCAAAGCTTCTGTGGGATCTGCTGTCTGCTGTTCATGTAATCTCTTATTCTGGATGCCTTGTTCAGGCTTTTGTGATGTACTCATTTGCCTGCCGTGACATGTCCATTCTTGCAGTAATGTCATATGACAGATATGTGGCTATATGTCGACCCCTGGTGTACCACTCGGTCATGTCAAAGAAGAAACTTTTAATATTAGTATCTTTCTCCTGGTTCACACCTTTTTATGTTGTGGGAACAAATATGATCCTTACTTCTAGATTAAACTTGTGCAACACGTATATTGCCAGACTTTTTTGTGTGAACTGGGTTATTGTGAAACTTGCTTGTTTCCCAGCTGACACTGTTGTTAACAACATAGTCGCTTCCATTACAATAATCGTTTATGTATTTCATGGTTTTTTCATAGTTTGGTCCTACGTGTATATCATCAAAACGTGTGTGAATTCTTTAGAAAACAGGGCAAAGTTCATGCAGACATGTGTGCCACATTTAACCTCCTTGCTCATTTTCCTTGTGACCATACTTTTAGATATCATGCATATACGATATGGATCACAATACCTACCTCAAGCTCTTAAGAACTTTATTGCAATAGAATATCTTGTCATTCCTTCAATAATGAATCCTCTTATTTATGGTTTTAAATTAAACAAAATTCGGAGAAGAATATTTGGTGCCATTAATTTAAAAATTAAC
>Ga_S1_16_12
ATGATTCATAATTCTTCTCATGTGAGATTGTTTTTTCTTTCAGGTTTAAATGAAACAATGAACCTCAGAGTTGTTCTCTTCTCTGTCACTTTACTGTGTTACTGTTTCATTGTGCTGGTAAACGTTGCTGTTATTGTTGCCATCATCTTGGATAAGAACATGCATGAACCAATGTATATTCTATTGTGCGCTTTCTGCATGAATGGACTTTATGGGACAACAGGTTTCTACCCAAAGATTCTGTGGGATCTGCTGTCTCCTGTTCATGTAATCTCTTATTCTGGATGCCTTGTTCAGGCATTGGTGATGTACTCATTTGCCTGCAGTGATTTGTCCATTCTTGCAGTGATGTCATATGACAGATATGTGGCTATATGTCGACCGCTGGTGTATCACTCTGTCATGTCAAAGGAAAGACTTTTAATATTAGTATCTTTCTCCTGGTTGACACCTTTTTGCATTATAGGCACAAATATTTTTCTCACATCTAGATTAAAGTTATGCAGCCAATATATTGCCAGACTTTTTTGTGTGAACTGGGTAATTGTGAAACTTGCCTGTTCCCCAGGTGACACTATTGTTAACAACGTAGTTGCATACATAACAATAACCCTTTACGTATTTAATGGTATTTTCATAGTTTGGTCCTACGTGTATGTCATCAAAATGTGTGTGAATTCTTTAGAAAACAGGGCAAAGTTCATGCAGACATGTGTGCCACATCTAACCTCCCTGTTTTTTTTTGTTGTCACTCTACTGTTTGATGTATTGTATATTAGATTTGGTTCAAACTCTCTGCCTCAAGCACTTAAAAATTTTGTTGCAGTACAATTTCTTTTCTTACCTCCCATTTTAAATCCTCTCATTTACGGTTTTAAATTGACCAAAATACGGAACAGAATTCTGTGTGGGATAATACTTAAAACTGAA
>Ga_S1_16_17
ATGATTACAAACCACAACAACTCTCATATAACATCATTTTTTCTTTCAGGTTTAAATGAACCAATGAACCTCAGAGTTGTTCTCTTCTCTGTCACTTTACTGTGTTACTGTTTTATTGTGCTGGTAAATGTTGCTGTTATTGTGACCATCATCTTGGATAAGAACATGCATGAACCAATGTATATTCTATTGTGCACTTTGTGTATAAATGGACTTTATGGGACAACAGGTTTCTACCCAAAGTTTCTGTGGGATCTGCTGTCTGCTGTTCAAGTAATATCTTATTCTGGATGCATTTTTCAGGCTTTGGTGATGTACTCATTTGTCTGCAGTGATTTGTCCATTCTTGCAGTAATGTCATATGACAGATATGTGGCTATATGTCGACCCCTGGTGTACCACTCTGTCATGTCAAAGAAGATACTTTTAATGTTTATCTCTTTCTCCTGGTTCACACCTTTTTGCATTTCTGCCGTGACTATGATCCTCACATCTAGATTGAAGTTATGCAGCCCATATATTGCCAGACTTTATTGTGTGAATTTGAATATTGTGAAACTTGCTTGTTTAACAGCTGAAACTGTTGTTAACAACATAGTATCGAACCTAACAGTAACATTTTTCTTATTTCAGGGGTTTTTAATAGTTTGGTCATACGTGTTTGTCATCAGAACATGTGTGAATTCTTTAGAAAACAGGGCGAGGTTCATGCAGACATGTGTGCCACATTTAACCTCTTTGCTCTTTTTTGTTGTGACTATGCTTTTGGATGTCTTTAATCTGAAATTTGGTTCAAATCTCTCTCTAACCATTCAAAATGTTATTGCAATAGAACTTCTCATTTTACCTCCCATCATTAATCCTCTGGTTTATGGCTTTAAACTGACCAAAATTAGGATCAGAATTTTAAGTGTTATTACATTTAAAATTAAA
>Ga_S1_16_37
ATGGATAATGTTTCTGTGGTAACATTTTTTATTCTATCAGGGCTAAACGAGACAAATGATTACAAAGTAACACTCTTTACATTCACTTTACTGTATTACTGTATGATTTTGTTTCTCAATATCTCTATCATCATAATTATTATCTTGGATCAAAACTTACATGAACCCATGTACATTTTATTGTGTAGTTGTTGCATAAATGGTCTTTATGGGTCCACAGGTTTCTACCCTAAATTCCTCTTAGATCTGTTTTCTTCCTCTCAACAGATTTCCTATGAATGGTGCCTTTTACAGGCTTTAGTCATGAATTCATTTGTTTGTTGTGAAGTATCCATCCTAGCAGTCATGGCCTATGACAGATATCTGGCTATATGTCGACCTCTTCACTACCAGTCTGTCATGACAAAGAGGAAGGTCTCTCAGCTGATATGCTTCTCCTGGTTCACACCTTTCTGCATCTTTTCCATCAATATTCTGCTGACGTCAAGACTGAGGTTATGTGGTGTAAACATTGACAGACTACATTGTGTAAACTGGGTAATTGTTCAACTTGCTTGTTATCAATCTGACACTTTTTCAATTAATGTAACTGCACATTTTACAATGACCATTTATTTTTCTCATGGATTATTCATAATTTGGACTTATATGCATCTTATAAGAACTTGTGCAAAGTCCAAAGATGACAGGGTGAAGTTTATGCAGACGTGTGTGCCTCATTTAGTCTCTTTAGTCATGTTCATTGTTGCAGTTCTTTTTGATTTTATGCATGCGCGATTTGGCTCCAAAGATTTACTTCAGAGCCTTCAGAACTTCATTGCTATAGAATTCCTCCTCATTACTCCTGTGATGAATCCTCTAGTTTATGGATTTAAATTGACAAAGATACGAAACAGAATTCTTGGTAGGGTTTTTTTTTGGAAGAAACGTACTGTCATG
>Ga_S1_16_21
ATGGAGAACTCCACTGTGGTTGTGTCTTTTGTGCTGTCTGCTTATGGTAACATTGGAAACTTAAAGTACCTGTATTTCAGCATAATACTATTATGGTACATCTCCATTTGTGTGTCAAACACAATTCTTATTGTGGTCATATATATGGACAGAGGATTGCATGAGCCGATGTATTTATTATTAGATAATTTGTTTTTGAATGAAATTTATATAAGCACATCAATATATCCTCTTCTGCTCTCACAGATGTTGTCAGATACACATGAAGTGACGTTGCCGTGGTGTTTTCTGCAGATGTTTTGTTTCTACATATTTGGTTGTGTCCAGTTATGCAATTTAGCAGCTATGGCCTATGACAGATATGTCTGTATCTGTTATCCTTTACAATACAATGTTTTGATGAGCAACAAGAAAGTAGGTAAGATCATTCTGCTTGTTTGGATTTATTCATTTATTAGCTATATGTTCTCATTTTCATTTGTCATCCCTTTGACATTTTGTGGAAATGTCATTGACAAAGTGTTTTGTGACCAACAGTCGGTAATTAAACTTGCATGTTCAGTCTCAGTACTTACCAGCATATCTGACCTGTTTATTGGCTTTATGAGTTTAATTATCCCATTTAGTCTCATATCAGTGTCTTACATTAAGATTTTGTGGGTTTGTCTAATTGTGTCAAAAGAAAGCAAAAAAAAAGTCTTAACAACCTGCACACCTCAGATTGTATCATTGGCAAACATTTTTGTCGGCGTCACTTTTCATTTTGTGGGATCCAGGCTAGATGTTGGCTATTTACCAGATAAAGTGCACATTATTTTATCCATATATATCCATATGCTTCAACCAATGATCACCCCCTTCATGTACGGACTTTACCTGCCCAAAATAAGACAATCGTGTAAAAGACTTCTGTTTAGTAGACAA
>Ga_S1_16_19
ATGGAGAACTCCACTGAGGTTGTGTTTTTTGTGCTGTCTGCTTATGGTAACATTGGAAACTTAAAATACCTGTATTTCAGCATAATGTTATTATGGTACAGCTCCATTTGTGCGACCAACACAATTCTTATTGTGGTCATATATATGGACAGAGGATTGCATGAGCCAATGTATATATTATTGAGTCATTTGTTCATGAATGAAATAAGTGCAAGCACATCACTATATCCTCTTCTACTCTCACAGATGTTTTCAGATACACATGAAGTGACGTTGCCGTGGTGTTTTCTGCAGATGTTTTGTATCTACACATGTAGCTGTGTTGAGTTATGCAGTTTAACAGCTATGGCCTATGACAGATATGTCTGTATCTGTTATCCTTTACACTACAATGTTGTTATGAACAACAAGAGAGTAGGTAAGATCATTCTGCTTGTTTGGATTTATTCATTTACTAGCTATATGTTCTCATTTTCATTCATCATCCCTTTGACATTTTGTGGAAATGTCATTGACAAAGTGTTTTGTGACCAACAGTTAGTTATTAAACTTGCATGTTCAGTCTCAGCACTTACCAGCATATCTGACCTGTTTTTTGCCTTTATGAGTTTGATTCTCCCATTTAGTTTCATTTCAATCTCTTACATTAAGATTTTGTGGGTTTGTCTAATTGTGTCAAAAGAAAGCAAAAAAAAAGTCTTAACAACCTGCACACCTCAGATTGTATCATTGTCAAACATTTTTGTCGGCGTCACTTTTCATTTTGTGGGATCCAGGCTGGATGTTGGCTATTTACCAGATGAAGTGCACATTATTTTATCCATATATCTCCTCATCTTTCAACCAATGATCACCCCTTTTATGTACGGACTTTACCTACCAAAAATCAGAGAATCGTGTAAAAGACTTCTGTTTGATAGAAAA
>Ga_S1_16_18
ATGGAGAACTCCACTGAGGTTGTGTTTTTTGTGCTGTCTGCTTATGGTGATATTGGAAACTTAAAGTACCTGTATTTCAGCATAATGTTATTATGGTACATCTCCATTTGTGCGACCAACACAATTCTTGTTGTGGTCATATATGTGGACAGAGGATTGCATGAGCCGATGTATTTATTATTATGTCATTTGTTTATGAATGAAATAAGTACAAGTATGTCACTATATCCTCTCCTGCTCTCACAGATGTTTTCAGATACACATGAAGTGACGTTGCCGTGGTGTTTTCTGCAGATGTTTTGTATCTACACATGTAGTTGTGTTGAGTTATGCAGTTTAACAGCTATGGCCTATGACAGATATGTCTGTATCTGTTATCCTTTACACTACAATGTTATTATGAGCAACAAGAGAGTAGGTAAGATCATTCTGCTTGTTTGGATTTATTCATTTACTAGCTATATGTTCTCATTTTCATTTGTCATCCCTTTGACATTTTGTGGAAATGTCATTGACAAAGTGTTTTGTGACCAACAGTTAGTAATTAAACTTGCATGTTCAGTCTCAGCACTTACCAGCATATCTGACCTGTTTTTTGCCTTTATCAGTGTGGTTATCCCGTTTTGTTTCATTTCAGTCTCTTATGTAAAGATTTTGTTGGTTTGTCTAAAGGGATCCAAAGAAAGCAAACAAAAAGTATTAACGACCTGCACACCTCAGATTGTGTCACTGTCAAACATATTTGTCGGCGGCATTTTTTATTATGTGGAGTCCAGGTTCGATGGGGCATATGCACCAGATGGAGTGCACATTATTTCATCCATATATCTTCAAATACTTCAACCAATGATCACTCCCTTTATGTACGGATTTTACCTACCCAAAATAAGACAATCGTGTAAAAGACTTCTGTTCAATAGAAAA
>Ga_S1_16_38
ATGGCAAATGTTTCTGTTGTAAGAATGTTCCTTCTCTCAGGGTTGAATGAGACAATGAATTACAGAATTGCTATCTTTTCACTCACTTTACTGTATTACTGTATGATTTTGGTTTTCAATATCTCTATCATCATGATCATTATCTTGGATCAAAACTTACATGAACCCATGTACATTTTATTGTGTAGTTTTTGCATGAATGGTCTCTATGGGACCACAGGTTTCTACCCCAAGTTCCTCTTAGATTTGTTTTCTTCCTCTCATCAGATTTCCTATGAATGGTGCCTTTTACAGGCTTTTGTGATGTATTCATTTGCTTGCTGTGAATTATCCATCCTAGCAGTTATGGCCTATGACAGATATCTGGCTATATGTCACCCTCTTCACTACCAGTCTGTCATGACAAAGAGGAAGGTCTCTCAGCTGATATGTTTCTCCTGGCTCACACCTTTCTGCATCTTTTCCATCAGTATTGTTCTAACATCTACACTGAAGTTATGTGGTTCAATAATTCCAAAAATCTTTTGTGTGAACTGGATAATTGTTAAACTCTCTTGCCCTGACACTGACACCGTTATAAGTAATATTCTGTCATATGCAACCATTATCATTTACGTGTGTCATGGCTTATTCACAATTTGGTCTTATATGCATATGATTAGAACGTGTGTGAAGTCCAAAGATGACAGGGTAAAGTTTATGCAGACGTGTGTGCCTCATTTAATCTCTTTAGTCACGTTCCTTGTTGTAATTCTTTTTGATTTGATGTATATGCGATTTGGCTCAACAGATTTACCTCAGAGCCTTCAGAACTTCATCGCTATAGAATTCCTTCTCATTCCTCCTGTGATGAATCCTCTAGTTTATGGATTTAAATTGACAAAGATAAGAAACAGAATTTTACGATTAGTGAATATTGAAATAAAA
>Ga_S1_16_39
ATGGATAATGTTTCTGTTGTAAGATTTTTCATTCTATCAGGGTTAAACGAGACAAGTGATTACAAAGTAACACTCTTTACATTCACTTTACTGTATTACTGTATGATTTTGGTTTTCAATATCTCTATCATCATGATTATTGTCTTGGATCAAAACTTACATGAACCAATGTACATTTTATTGTGTAGTTTTTGCATGAATGGTCTTTATGGGACCACAGGTTTCTACCCCAAATTCCTCTTAGATCTGTTTTCTTCCTCTCATCAAACATCCTATGAATGTTGCCTTTTACAGGCTTTTGTGATGAATTCATTTGCTTGCTGTGAATTATCCATCCTAGCAGTTATGGCCTATGACAGATATCTGGCTATATGTCGACCTCTTCACTACCAGTCTGTCATGACAAAGCAGAAGGTCTCTCAGCTGATATGTTTCTCCTGGTTCACACCTTTCTGCATCCTTTCCATCAATATTCTGCTGACGTCAAGACTGAAGTTATGTGGTGTAAAGATTGACAGACTGTATTGTGTGAACTGGGTAATTGTTAAACTTGCTTGCTATGTATCTGACACCTTTTTAATTAATGTAACTGTACATTTTACAATGACCATTTATATTTCTCATGGATTATTCATATTTTGGACTTATATGCATCTTATTAGAACTTGTGTAAAGTCCAAAGATGACAGGGTGAAGTTTATGCAGACGTGTGTGCCTCATTTAGTCTCTTTAGTCACGTTCATTGTTGCAGTTCTTTTTGATTTTATGTATATGCGATTTGGCTCCAAAGATTTACCTCAGAGCCATCATAACTTCATTGCTATAGAATTTGTCCTCATTCCTCCTGTGATGAATCCTCTAGTTTATGGATTTAAATTGACAAAGATACGAAACAGAATTTCACGTTCATATATATTTTTTAAA
>Ga_S1_16_40
ATGGATAATGTTTCTGTGGTAAGATTTTTTATTCTATCAGGGATAAATGAGACAAATGATTACAGGGTAACACTCTTTACATTCACTTTACTGTATTACTGTATCATTTTGATTCTTAATACGTCTATTATTATGATAATTATCTTGGATCAAAACTTACATGAACCCATGTACATTTTATTGTGTAGTTTTTGCATGAATGGTCTTTATGGGACCACAGGTTTCTACCCCAAGTTCCTCTTAGATCTGTTTTCTTCCTCTCAACAGATTTCCTATGAATGGTGCCTTTTACAGGCTTTTGTCATGTATTCGTTTGCTTGTTGTGAATTATCCATCCTAGCAGTCATGGCATTCGACAGATATCTGGCTATATGTCGACCTCTTCACTACCAGTCTGTCATGACAAAGACGAAGGTCTCTCAGCTGATATGTTTCTCCTGGCTCACACCTTTCTGCCTCTTTTCCATCAGTATTGTTCTAACATCTACACTGAAGTTATGTGGTTCAATAATTCCAAAACTCTATTGTGTGAACTGGATAATTGTTAAACTCTCTTGCCCTGACAGCAATACCCTTTCAAGCAATATTCTGTCATATGCAACCATTATCATTTACGTGTGTCATGGGTTATTCACAATTTGGTCTTATATGCATATGATTAGAACGTGTGTGAAGTCCAAAGATGACAGGGTGAAGTTTATGCAGACGTGTGTGCCTCATTTAATCTCTTTAGTCACGTTCCTTGTTGTAGGTCTTTTTGAATTAATGCATATGCGATTTGGCTCAACACATTTACCTCAGAGCCTTCAGAACTTCATCGCTATAGAATTCCTCCTCATTCCTCCTGTGATGAATCCTCTAGTTTATGGATTCAAACTGACAAAGATAAGAAACAGAATTTTAGGTTTAGTGAATGTTGAAAGAAAA
>Ga_S1_16_20
ATGGAGAACTCCACTGAGGTTGTGTCTTTTGTGCTGTCTGCTTATGGTGATATTGGAAACTTAAAGTACCTGTATTTCAGCATAATGCTATTATGGTACATCTCTGTTTGTGTGTCAAACACAATTCTTGTTGTGGTCATATATGTGGACAGAGGATTGCATGAGCCGATGTATTTATTATTAGGTAATTTGTTTATGAATGAAATATATGTAACCACATCACTATATCCTCTTCTGCTCTCACAGATGTTGTCAGATACACATGAAGTGACGTTGTCATGGTGTTTTCTGCAGATGTGTTGTTTCTACATATTTGGTTGTGTCCAGTTATGCAGTTTCACAGCTATGGCCTATGACAGATATGTCTGTATCTGTTATCCTTTACAATACAATGTTGTTATGAGCACAGAGAGAGTAGGTAAGATCATTCTGCTCGTTTGGATTTATTCATTTACTAGCTATATGTTCTCATTTTCATTTGTCATCCCTTTGACCTTTTGTGGAAATGTCATTGACAAAGTGTTTTGTCACCAACAGTCAGTAATTAAACTTGCATGTTCAGTCTCAGCACTTACCAGCATATCTGACCTGATTTTTGGCTTTATGTGTGTGATTCTCCCATTTTGTCTCATTTCAGTCTCTTACATGAAGATTTTGTGGGTTTGTCTAAATGTGTCAAAAGAAAGCAAACAAAAAGTCATAACAACCTGCACACCTCAGATTGTATCATTGTCAAACATTTTTGTCTACGCCACTTTTCAATTTGTGGGGTCATTCCTGGATATTCGCTATTTACCAGAAGTGCGTGTTATTTTATCCATATATATCCATATACTTCAACCAATGATCACCCCTTTTATGTACGGACTTTACCTGCCCAAAATAAGACAATCATGTAAAAGACTTCTGTTTGATAGAAAA
>Ga_S1_16_22
ATGGAGAACTCCACTGTGGTTGTGTCTTTTGTGCTGTCTGCTTATGGTAACATTGGAAACTTAAAGTACCTGTATTTCAGCATAATACTATTATGGTACATCTCCATTTGTGTGTCAAACACAATTCTTATTGTGGTCATATATATGGACAGAGGATTGCATGAGCCGATGTATTTATTATTAGATAATTTGTTTTTGAATGAAATTTATATAAGCACATCAATATACCCTCTTCTGCTCTCACAGATGTTGTCAGATACACATGAAGTGACGTTGCCATGGTGTTTTCTGCAGATGTTTTGTTTCTACATATTTGGTTGTGTCCAGTTATGCAATTTAGCAGCTATGGCCTATGACAGATATGTCTGTATCTGTTATCCTTTACAATACAATGTTGTTATGAGCAACAAGAGAGTAGGTAAGATTATTCTGCTTGTTTGGATTCATTCATTTACTAGCTATATGTTCTCATTTTCATTCGTCATCCCTTTGACATTTTGTGGAAATGTCATTGACAAAGTGTTTTGTGACCAACAGTCGGTAATTAAACTTGCATGTTCAGTCTCAGTACTTACCAGCATATCTGACCTGTTTATTGGCTTTATGAGTTTAATTATCCCATTTAGTCTCATATCAGTGTCTTACATTAAGATTTTGTGGGTTTGTCTAATTGTGTCAAAAGAAAGCAAAAAAAAAGTCTTAACAACCTGCACACCTCAGATTGTATCATTGACAAACATTTTTGTCGGCGTCACTTTTCATTTTGTGGGATCCAGGCTAGATGTTGGCTATTTACCAGATAAAGTGCACATTATTTTATCCATATATATCCATATGCTTCAACCAATGATCACCCCCTTCATGTACGGACTTTACCTGCCCAAAATAAGACAATCGTGTAAAAGACTTTTATTTGGTAGAAAG
>Ga_S1_16_23
ATGGAGAACTCCACTGAGGTTGTGTCTTTTGTGCTGTCTGCTTATGGTGATATTGGAAATTTAAAATATCTCTATTTCAGCATAATACTATTATGGTACATCTTCATTTGTACGACCAACACAATTCTTATTGTGGTCATATATATGGACAGAGGATTGCATGAGCCGATGTATTTATTATTATGTCATTTGTTTATGAATGAAATAAGTACAAGTATGTCACTATATCCTCTCCTGCTCTCACAGATGTTTTCAGATACACATGAAGTGATATTGCCGTGGTGTTTTCTGCAGATGTTTTGTTTCTTCATATTTAGCTGTGTTGAGTTATGCAGTTTAACAGCTATGGCCTATGACAGATATGTCTGTATCTGTTATCCTTTACAATACAATGTTTTGATGAGCAACAAGAGAGTAGGTAAGATCATTCTGCTTGTTTGGATTTATTCATTTACTAGCTATATGTTCTCATTTTCATTTGTCATCCCTTTGACATTTTGTGGAAATGTCATTGACAAAGTGTTTTGTGACCAACAGTTTGTAGTTAAACTTGCATGTTCAGTCCCAGCACTTACCAGCATATCTGACCTGTTGTTTGGCTTCATGAGTTTGATTCTCCCATTTAGTCTCATTTCATTCTCTTACATGAAGATTTTGTGGGTTTGTCTAATTGTGTCAAAAGAAAGCAAACAAAAAGTCATAACAACCTGCACACCTCAGATTGTATCATTGTCAAACATTTTTGTTGGCGCCACTTTTCATTTTGTAGGATCCAGGCTGGATGTTGTCTTTTTACCAGATAAAGTGCGCATTGTTTTATCCATATATCTCCATATACTTCAACCGATAATCACCCCCTTCATGTATGGAATTTACCTGCCCAAAATAAGACAATCGTGTAAAAGACTTCTGTTTGGTAGAAAG
>Ga_S1_16_24
ATGGAGAACTCCACTGAGGTTGTGTCTTTTGTGCTGTCTGCTTATGGTAACATTGGAAACTTAAAGTACCTGTATTTTAGCATAGTACTATTATGGTACATCTCTGTTTGTGTGTCAAATACAATTCTTGTTGTGGTCATATATGTGGACAGAGGATTGCATGAGCCGATGTATATATTATTAGGTAATTTGTTTATGAATGAAATATATGTAAGCACATCACTATATCCTCTTCTGCTCTCACAGATGTTGTCAGATACACATGAAGTGACGTTGTCATGGTGTTTTCTGCAGATGTTTTGTTTCTACATATTTGGTTGTGTCCAGTTATGCAGTTTAACAGCTATGGCCTATGACAGATATGTCTGTATCTGTTATCCTTTACAATACAATGTTGTTATGAGCAACAAGAGAGTAGGTAAGATCATTCTGCTTGTTTGGATTTATTCATTTACTAGTTATATGTTCTCATTTTCATTCATCATCCCTTTGACATTTTGTGGAAATGTCATTGACAAAGTGTTTTGTGACCAACAGTTAGTTATTAAACTTGCATGTTCAGTCTCAGCACTTACCAGCATATCTGACCTGTTTTTTGCCTTTATGAGTTTGATGATCCCATTTAGTCTCATTTCAGTCTCTTACATGAAGATTTTGTGGGTTTGTCTAATTGTGTCAAAAGAAAGCAAACAAAAAGTCATAACAACCTGCACACCTCAGATTGTATCATTGTCAAACATTTTTGTCTACGCCACTTTTCAATTTGTGGGGTCAAGGCTGGATATTCGCTATTTACCAGAAGTGCGTGTTATTTTATCCATATATATCCATATACTTCAACCAATGATCACCCCTTTTATGTACGGACTTTACCTGCCCAAAATAAGACAATCATGTAAAAGACTTCTGTTTGATAGAAAA
>Ga_S1_16_27
ATGGATAATGTTTCTGTTGTAAGAATTTTCATTCTATCAGGGTTGAACAAGACAAATGATTACAGAGTAACACTCTTTACATTCACTTTACTGTATTACTGTATGATTTTGTTTTTCAATATTTCTATCATCATGATTATTGTCTTGGATGCAACTTTACATGAACCAATGTACATTTTATTGTGTAGTTTTTGCATGAATGGTCTTTATGGGACCACGGGTTTCTACCCCAAGTTCCTCTTAGATCTGTTTTCTTCCTCTCATCAGATTTCCTATGAATGGTGCCTTTTACAGGCTTTTGTCATGAATTCATATGCTTGCTGTGAATTATCCATCCTAGCAGTTATGGCATTCGACAGATATCTGGCTATATGTCGACCTCTTCACTACCAGTCTGTCATGACAAAGAGGAAGGTCTCTCAGCTGATATGTTTCTCCTGGTTCACACCTTTCTGCATCCTTTCCATTAATATTCTGATGACGTCCAGACTGAAGTTATGTGGTGTAAACATATACAGACTGTTTTGTGTGAACTGGGTAATTCTTAAACTTGCTTGCAATGAAACTGACACCTTTTCAAACAACATAACTGCATATTTTACAATTATCTTTTATATGTCTCATGGACCATTCATCATTTGGACTTATATGCATCTTATAAGAACGTGTGTGAAGTCCAAAGATGACAGAGTGAGGTTTATGCAGACGTGTGTGCCTCATTTAGTCTCTTTAGTCACGTTCATTGTGGCAGTTCTTTTTGATTTTATGCATAAGCAATTTGGCTTAACAGATTTACCTCAGAGCTTTCAGAACTTCATCGCTATGGAATTCTTCCTCATTCCTCCAGTGATGAATCCTCTAGTTTATGGATTTAAATTGACGAAGATACGAAACAGAATTTTATGTTTCTTTTTTTTTTCCGAAAGAAATTACCGTCAT
>Ga_S1_16_28
ATGGATAATGTTTCAGTAATAACTATGTTCACTCTTTCAGGTTTAAGTGAGACAACACACTACAGAGGTTTTCTCTTTGCTCTGACGTTGTTGTGTTACTCTGTGATATGGCTGGTAAATTTGACCATTATTGTGACAGTCATTGCGGACAAAAAGCTCCACGAGCCCATGTACATCTTCCTCTGCAACCTGTGCATCAATGGACTCTACGGAACAGCAGGCTTTTACCCCAAATTCCTCATGGATCTACTGTCTCCCACACACGTCATCTCTTATGCTGGATGCCTTCTGCAGGGTTTTGTGTTGCACTCTTCGGCTTGTGCTGATTTCTCTCTTCTGGTGCTCATGGCCTACGACAGATATGTTGCTATATGTCGCCCTCTGGTGTACCATTCTGGGATGACTAGACAGAGAATGTGTGTTTTTGTGTTTTTTGCTTGGCTTATTCCCTTTCTACTGATACTCATAAGCACAGTGACAACTGCAACATCGAGGTTATGCGGCTCACACATACCAAAGATCTTCTGTGTTAATTGGTTGATTTCTAGAATGGCTTGTTCTGCCTCCGTGGGAACAATTGTAATCCCAGCTTTTAATTATACTTTTTATTTTGGCCATTGTGTGTTTGTTTGTTGGTCTTATATATACATGATCAGCACATGCCGGAAATCCAAAGAGAATATGAGTAAATTCATGCAGACATGTGTACCACATTTGTTCTCTTTAATCATAGTGGTCGCTTCTTTGCTGTTTGATTTGTTGTACATGCGATTTGGTTCAAAAGATTTACCACAAGGTGCGCAAAATGTAATGGCAATGGAATTTCTCCTCATTCCTCCAATTATCAATCCCTTGATATATGGTTTGAAACTGACAAAAATAAGAAACAGCATTCAAAATGTCATGTGTAGTAAGAACTCCCGAGTTGGTTTGCAGAAAAAAAAAAAG
>Ga_S1_16_29
ATGGATAATGTTTCTGTGGTAAGATTCTTCATTCTATCAGGGTTAAACGAGACAAATGAGTACAGAGTAACACTCTTTACATTCACTTTACTGTATTACTGTATGATTTTTTTTCTCAATATTTCTATCATCATGATTGTTATCTTGGATGAAAACTTACATGAACCCATGTACATTTTATTGTGTAGTTTTTGCATGAATGGTCTTTATGGGACCACAGGTTTCTACCCCAAGTTCCTCTTAGATCTGTTTTCTTCCTCTCATCAAACATCCTATGAATGGTGCCTTTTACAGGCTTTTGTCATGTATTCATTTGCTTGTTGTGAATTATCCATCCTAGCAGTTATGGCCTATGACAGATATCTGGCTATATGTCGACCTCTTCACTACCAGTCTGTCATGACAAAGAGGAAGGTCTCTCTGCTGATATGTTTCTCCTGGTTCACACCTTTCGCCCTCTTTTCCATCAATATTCTGCTGACGTCAAGACTGAAGTTATGTGGTGTAAAGATTGACAGACTGTTTTGTGTGAACTGGGTAATTGTTCAACTTGCTTGCTATAAATCTGACACAAAAGACATAACTGCATATTTTACATTGATAATTTATTTTTCTCATGGACCATTCATAATTTGGTCTTATATGCACCTTATTAGAACATGTGTGAAGTCCAAAGATGACAGGGTGAAGTTTATGCAGACGTGTGTGCCTCATTTAATCTCTTTAGTCATGTTCATTGTTGTACCTCTTTTTGATTTTGTTTTTATGCGATTTGGCTCCACAGATTTACCTCAGAGCCTTCAGAACTTCATCTCTATAGAATTTGTCCTCATTCCCCCTGTGATGAATCCTCTAGTTTATGGATTTAAATTGACAAAGATACAAAACAGAGTTTTAGGTTCATCTTTCTTCGCCAAAAAATAC
>Ga_S1_16_31
ATGGACAATGTTTCTGTGGTAAGATTCTTCATTCTATCAGGGTTAAACGAGACAAATGATTACAGAGTAACACTCTTTACATTCACTTTACTGTATTACTGTATGATTTTGTTTTTCAATATTTCTATCATCATGATTATCATCTTGGATCAAAACTTACATGAACCCATGTACATTTTATTGTGTAGTTTTTGCATGAATGGTCTTTATGGGACCACGTGTTTCTACCCCAAGTTCCTCTTAGATCTGTTTTCTTCCTCTCAACAGATTTCCTATGAATGGTGCCTTTTACAGGCTTTTGTCATGTATTCGTTTGCTTGTTGTGAGGTATCCATCCTAGCAGTCATGGCCTATGACAGATATCTGGCTATATGTCGACCTCTTCACTACCAGTCTGTCATGACAAAGAGGAAGGTCTCCCAGCTTATATGTTTCTCCTGGTTCACACCTTTCTGCATCTTTTCCATCAATGTTCTGCTGACGTCAAGACTGAAGTTATGTGGCGTAAAGATTGACAGACTGTTTTGTGTGAACTGGGCAATTGTTAAACTTGCTTGCTATGAATCTGACACCTTTTCGAACAACATTACTGCATATTTTACATTAATCATATATTTATCTCAGGGATTATTCATAATCTGGACCTATATGTATCTTATTAGAACGTGTGTGAAGTCCAAGAATGAAAGGGTGAAGTTTATGCAGACGTGTGTGCCTCATTTAGCCTCTTTATTTACGTTCATTGTTGCAGTTCTTTTTGATTTAATGCATATGCGATTTGGCTCAACAGATTTACCTCAGAGCCTTCAGAACTTCATTGCTATGGAAATCCTCCTCTTGCCTCCTGTGATGAATCCTCTAGTCTATGGATTTAAATTGACGAAGATACGAAACAGAATTTTAGGCTGCGTTTTTTTGCAAGAAAAT
>Ga_S1_16_33
ATGGATAATGTTTCTGTGGTAAGATTCTTCATTCTATCAGGGTTAAACGAGACAAATGATTACAGAGTAACACTCTTTACTTTCACTTTACTGTATTACTGTATGATTTTGTTTTTCAATATTTCTATCATCATGATTATCATCTTGGATCAAAACTTACATGAACCCATGTACATTTTATTGTGTAGTTTTTGCATGAATGGTCTTTATGGGACCACAGGTTTCTACCCCAAGTTCCTCTTAGATCTGTTTTCTTCCTCTCAACAGATTTCCTATGAATGGTGCCTTTTACAGGCTTTTGTCATGTATTCGTTTGCTTGTTGTGAAGTATCCATCCTAGCAGTCATGGCCTATGACAGATATCTGGCTATATGTCGACCTCTTCACTACCAGTCTGTCATGACAAAGAGGAAGGTCTCTCAGCTGATATGTTTCTCCTGGTTCACACCTTTCTGCATCTTTTCCATCAATGTTCTGCTGACGTCAAGACTGAAGTTATGTGGCGTAAAGATTGACAGACTGTTTTGTGTGAACTGGGTAATTGTTAAACTTGCTTGCTATGAATCTGACACCTTTTCGAACAACATTACTGCATATTTTACAATAATCATATATTTCTTTCATGGATTATTCATAATCTGGACCTATATGCATCTTATTAGAACGTGTGTGAAGTCCAAGAATGAAAGGGTGAAGTTTATGCAGACGTGTGTGCCTCATTTAGCCTCTTTATTTACGTTCATTGTTGCAGTTCTTTTTGATTTAATGCATATGCGATTTGGCTCAACAGATTTACCTCAGAGCTTTCAGAACTTCATTGCTATCGAAATCCTCCTCTTGCCTCCTGTGATGAATCCTCTAGTCTATGGATTTAAATTGACGAAGATACGAAACAGAATTTTAGGTTGCGTTTTTTTGCAAGAAAAT
>Ga_S1_16_34
ATGGACAATGTTTCTGTTGTAAGAATGTTCCTTCTGTCAGGGTTAAACGAGACAAATGATTACAGAGTAACACTATTGATATTCATTTTACTGTATTACTGTATGATTTTATTTTTTAATATCTCTATCATCATGATTATTATCTTAGATCAAAATTTACATGAACCCATGTACATTTTATTGTGTAGTTTTTGCATGAATGGTCTTTATGGGACCACAGGTTTCTACCCCAAGTTCCTCTTAGATCTGTTTTCTTCCTCTCAACAGATTTCCTATGAATGGTGCCTTTTACAGGCTTTTGTCATGTATTCGTTTGCTTGTTGTGAGGTATCCATCCTAGCAGTCATGGCCTATGACAGATATCTGGCTATATGTCGACCTCTTCACTACCAGTCTGTCATGACAAAGAGGAAGGTCTCTCAGCTGATATGTTTCTCCTGGTTCACACCTTTCTGCATCCTTACCATCAATATTCTGCTGACGTCAAGACTGAAGTTATGTGGCGTAAAGATTGACAGACTGTTTTGTGTGAACTGGGCAATTGTTAAACTTGCTTGCTATGAATCTGACACCTTTTCGAACAACATTACTGCATATTTTACAATAATCATATATTTCTCTCATGGATTATTCATAATCTGGACTTATATGCATCTTATTAGAACGTGTGTGAAGTCCAAGAATGAAAGGGTGAAGTTTATGCAGACGTGTGTGCCTCATTTAGCCTCTTTATTTACGTTCATTGTTGCAGTTCTTTTTGATTTAATGCATATGCGATTTGGCTCAACAGATTTACCTCAGAGCCTTCAGAACTTCATTGCTATGGAAATCCTCCTCTTGCCTCCTGTGATGAATCCTCTAGTCTATGGATTTAAATTGACGAAAATACGAAACAGAATTTTAGGTTGCGTTTTTTTGCAAGAAAAT
>Ga_S1_16_35
ATGGCAAATGTTTCTGTTGTAAGAATGTTCCTTCTGTCAGGGTTGAATGAGACAATGAATTACAGAATTGCTATCTTTTCACTCACTTTACTGTATTACTGTATGATTTTGTTTTTCAATAGCTCTATCATCATGATTATTATCTTGGATCAAAACTTACATGAACCCATGTACATTTTATTGTGTAGTTTTTGCATGAATGGTCTCTATGGAACCACAGGTTTCTACCCCAAGTTCCTCTTAGATTTGTTTTCTTCCTCTCATCAGATTTCCTATGAATGGTGCCTTTTACAGGCTTTTGTGATGCATTCATTTGCTTGCTGTGAATTATCCATCCTAGCAGTTATGGCCTATGACAGATATCTGGCTATATGTCAACCTCTTCACTACCAGTCTGTCATGACAAAGAGGAAGGTCTGTCAGCTGATTTGTTTCTCCTGGCTCACACCTTTCTGCATCCTTTCCATCAGTATTGTTCTAACATCTACACTGAAGTTATGTGGTTCAATAATTCCAAAAATCTTTTGTGTGAACTGGATAATTGTTAAACTCTCTTGCCCTGACACTGATACCCTTTCAAGCAATATTCTGTCATATGCAACCATTATAATTTACGTGTGTCATGGCTTATTCACAATTTGGTCTTATATGCATATGATTAGAACGTGTGTGAAGTCCAAAGATGACAGGGTGAAGTTTATGCAGACGTGTGTGCCTCATTTAATCTCTTTAGTCACGTTCCTTGTTGTAATTCTTTTTGATTTGATGTATATGCGATTTGGCTCCACAAATTTACCTCAGAGCCTTCAGAACTTCATCGCTATAGAATTCCTTCTCATTCCTCCTGTGATGAATCCTCTAGTTTATGGATTTAAATTGACAAAGATAAGAAACAGAATTTTACGATTAGTGAATATTGAAATAAAA
>Ga_S1_16_36
ATGAATAATGTTTCTGTGGTAAGATTTTTTATTCTATCAGGGATAAATGAGACAAATGATTACAGGGTAACACTCTTTACATTCACTTTACTGTATTACTGTATCATTTTGATTCTTAATACGTCTATTATTATGATAATTATCTTGGATCAAAACTTACATGAACCCATGTACATTTTATTGTGTAGTTTTTGCATGAATGGTCTTTATGGGACCACGTGTTTCTACCCCAAGTTCCTCTTAGATCTGTTTTCTTCCTCTCAACAGATTTCCTATGAATGGTGCCTTTTACAGGCTTTTGTGATTTATTCATTCCCTTGCTATGAATTATCCATCCTAGCAGTCATGGCTTACGACAGATATCTGGCTATATGTCGACCTCTTCACTACCAGTCTGTCATGACAAAGCGGAAGGTCTCTCAGCTGATATGTTTCTCCTGGTTCACACCTTTCTGCATCCTTTCCATCAATATTGTGCTGACGTCAAGACTGAAGTTATGTGGTGTAAACATTGACAGACTGTTTTGTGTGAACTGGAAAATTGTTCAACTTGCTTGCTATGAATCTGACACTTTTTCAAACAACATAACTGCATATTTTACAATGCTGATTTTTATTTCTCATGGATTATTCGTAGTTTGGACTTACATGCATCTTATTAGAACGTGTGTGAAGTCGAAAGATGACAGGGTGAAGTTTATGCAGACATGTGTGCCTCATTTAGTCTCTTTAGTCACGTTCATTGTTGCAGTTGTTTTTGATTTATTGCATATACGATTTGGCTCCAAAGATTTACCTCAGAGCCTCCAGAACTTCATTGCTATAGAATTCCTCCTCATTCCTCCTGTGATGAATCCTCTAGTTTATGGATTTAAATTGAAAAAGATACGAAACAGAATTTTAGGTTGGTTTCTTTTGGAAGAAAAT
>Ga_S1_16_55
ATGGATAATAGATTAAATGTGACTTATATAACTTTTGGTGGGCATGTGGAAGTGCAGAAATATAGATATCTTTATTTTGTGATCATGTTTATGGTATATATTTTGATAATCAGCAGTAATGTCACTATTGTGTGCATCATAATGATTCACAAAAACCTGCATGAGCCAATGTACATTTTCATTGCAGCTTTGTTAATCAACTCTGTTCTTTTCAGCACTGTTATCTACCCAAAGCTTTTGATTGACTTCTTATCAGAAAAACAGATCATATCTTATCCAGCATGTCTCTTCCAGTGGTTTTCATATTACTGGTTAGCTGCTTCAGATTTCTTTCTCTTGTCCTTCATGGCCTATGACAGATATGTGTCTATATGTAACCCTCTGAAATATACAACCATCATGCAAAATACAATTGTAAATATTTTTATTATTTTTGCTTGGATTCTGCCTGCTTGTTTGTTATTAGTAATATTATTACTAAGTGCTAAAAGAGACATCTGTAAGATCCATTTGGAAGGAATATTTTGCAACAGCACGATTCTAAAACTTCACTGTGTGAGATCAAAAATAGTGAATATATATGGCTTTTTTATTTTTGTTACTTTTTTACTTCTCCCTGTGGTGTTTATACTTTTCACATACAGCAGGATACTTGTAGTATCGTATCGATGTAGAGGAGTCAGGAGAAGAGCTGCACAGACCTGTTTACCCCATCTGCTGGTTCTAATCAACTTTTCCTGTTTAACTGCATATGATGTACTTCTTGCTCGACTGGAACTTGAATCCCCCAAAATTGTACGTTTAATAATGACCTTACAAGTTGTAATATATCACCCTCTTTTTAATCCAATCATTTATGGACTAAAAATGAGGAGAATTCATGATCACCTAAAGAAGCTACTCTGCAAAATGTTG
>Ga_S1_16_56
ATGGATAATAGATTAAATGTGACTTATATAACTTTTGGTGGGCATGTGGAAGTGCACAAATATGGATATCTTTATTTTGTGGTCATGTTTACGGTGTATATTTTAATAATTAGCAGTAATGTCACTATTGTGTGCATCATAATAATTCACAAAAACCTGCATGAGCCAATGTACATTTTCATTGCAGCTTTGTTAATCAACTCTGTTCTTTTCAGCACTGCTATCTACCCAAAGCTTTTGATTAATTTCTTATCAGATGAACAGATAATATCTTATCCAGCATGTCTCTGCCAGTGGTTTTCATATAACTGGTTAGCCGCTTCAGATTTCTTTCTCTTGTCCATCATGGCTTATGACAGATATTTGTCTATATGTAACCCTCTGAAATATACAACCATCATGCGAAAAACAACTGTTAACATTTTCCTGTTTTCCGCTTGGATTCTGCCTGCTTGTCTATTTTCAGTAATAATATTACTAAGTGCTATGACAGAAATCTGTCAGTTTCATTTGAAAGGAATACTTTGCAACAGCACAGTTCAAACACTTCACTGTGTGAGATCAAGAATAATGTATATATATGGGTTGTTTCTTTTTGTTACTATTTTACTTCTCCCTTTGCTCTTTATACTTTTCACATACGGCAGGATACTTGTAGTATCGTATCGATGTAGAGGAGTCAGGAGAAGAACTGCACAGACCTGTTTACCCCATCTGCTGGTTCTAATCAACTTTTCCTGTTTAGCTGCATTTGATGTACTTCTTCCTCGACTGGAACTCGATACCCCAAAAATTGTACGTTTTATTATAACTGTACAATTTGTAATATATAGCCCTCTTTTTAATCCAATCATTTATGGACTAAAAATTAGGAGAATTAATGATCACCTTAAGAAGCTCTTCTTTACAATGTTAAAGTTTTTTCAG
>Ga_S1_16_57
ATGGATTATAGATTAAATGTGACTATTATATATTTCGGGGGGCATGTGGAAGTACACAAGTATAAATATCTTTATTTTGTGATCATGTTTACGGTGTATATTTTAATAATTAGTAGTAATGTTACTATTGTGTGCATCATAATGATTCACAAAAACCTGCATGAGCCAATGTACATTTTTATTGGAGCTGTATTAATCAACTCCGTTCTTTTCAGCACTGCTATCTACCCAAAGCTTTTGATTGACTTCTTATCAGAAAAACAGATCATATCTTATCCAGCATGTCTCTGCCAGTGGTTTTCATATTACTGGTTAACTGCTTCAGATTTCTTGCTCTTGTCCATCATGGCCTACGACAGATATGTGTCTATATGTAACCCTCTGAAATATACAACCACCATGCTAAATACAGTTGTTAATACTTTTCTTATTTCCGCTTGGATTGTGCCTGCTTGTTTGTTATTAGTAGTATTATTACTAAGTGCTAAAAAAGAAATCTGCAAGATTCATTTGAAAGGAATACTTTGCAACAGCACAGTTCTAACACTTCACTGTGTGAGATCAAGAATACTGAATATATATGGGTTGTTTCTTTTTGTTATTTTTGTAATACTTCCTGTACTCTTCATAATTTTCACATACAGCAGGATACTTGTAGTATCGTATCGATGTAGAGGAGTCAGGAGAAGAGCTGCACAGACCTGTTTACCCCATCTGCTGGTTCTAATCAACTTTACCTGTTTTTTTGCATATGATGTACTTCTTGCTCGACTGGAACTTAATTCTTCAAAAGTTGTAAGTTTAATAATGGCTTTACAAGTTGTAATATATCACCCTCTTTTTAATCCAATCATTTATGGACTGAAAATGAGGAGAATTTTTGATCACCTTAAGAAGCTTTTCTGCAGAATGGTGAGG
>Ga_S1_16_43
ATGGATTATAGATTAAATGTGACTTATATAACTTTTGGTGGGCATGTGGAAGTGCACAAATATAGATATCTTTATTTTGTGATCATGTTTACGGTGTATATTTTAATAATTAGCAGTAATTTCACTATTGTGTGTATCATAATGATTCACAAAAACCTGCATGAGCCAATGTACATTTTCATTGCAGCTTTGTTAATCAACTCTGTTCTTTTCAGCACTGCTATCTACCCAAAGCTTTTGATTGACTTTTTATCAGATGAACAGATCATATCTTATACAGGTTGTCTCTTCCAGTGGTTGTCATCCTACTGGTTAGCCGTTTCAGATTTCTTTCTCTTGTCCATCATGGCCTATGACAGATATGTGTCTATATGTAACCCTCTGAAATATACAGCCATCATGCAAAAAACAACTGTTAACCTTTTCTTGTTTTCAGCTTGGATTCTGCCGGCTTGTTTGTTTTCAGTAGGATTTTTACTAACTGCTAAAAGAAAAATCTGTACGTTTCATATGAAGGGAATACTTTGCAATAGCACAGTTCAAGCACTTCACTGTGAGAGATCAAAAATACTGAATATATACGGCTTGTTTCTTTTCGTTACTGGTGCAATTCTCCCTTTGCTCTTCATACTCTTCACATATGCCAGGATACTTGTAGTATCGTATCGATGTAGAGGAGTCAGGAGAAGAGCTGCTCAGACCTGTTTACCCCATCTGCTGGTTCTAATCAACTTTTCCTGTTTAAGTGCATATGACGTACTTATTCCTCGAGTTGAACTTGATTTTACAAAAATTGTACGTTTTATTATGAGTATACAGTTTGTAATATACCACCCTCTTTTTAATCCAATCATTTATGGACTAAAAATGAGGAGAATTTATGATCACCTTAAGAGGCTCTTCTGCAAAATGGTG
>Ga_S1_16_60
ATGGATTATAGATCTAATGTGACTTATATAACTTTTGGTGGGCATGTGGAAGTGCATAAATATAGATATCTTTATTTTGTGCTCATGTTTACGGTGTATATTTTAGTAATTAACAGTAACTTCACGATTATTGGCATCATAATGTTTCACAAAAACCTGCATGAGCCAATGTACATTTTCATTGCAGCTTTGTTAATCAACTCTGTTCTTTTCAGCACTGCTATCTACCCAAAGCTTTTGATTGACTTCTTATCAGAAAAACAGATCATATCTTATCCAGCATGTCTCTTCCAGTGGTTTTTATATTACTGGTTAGCCGTTTCAGATTTCTTTCTCTTGTCGGTTATGGCCTATGACAGATATGTGTCTATATGTAACCCTCTGCAATATCCAACCATCATGCAAGAAAAAAAAGTTAACATTTTCCTAATTTCAGCTTGGATTCTGCCTGCTTGTCAGACTTCAGGAGCAATGTTACTAAGTGCTAAAAAAGAAATCTGTACATTTCATTTGAAAGGAATACTTTGCAACAGCACAGTTCAAACACTTCACTGTGTGAGATCAACAATATTAAATATATACGGTTTGTTTCTTCTTGTTACTTTTTTATTCCTCCCCGTGCTCTTTATACTATTCACATACAGCAGGATACTTGTTGTATCATATCGATGTAGAGGAGTTAGGGGAAGAGCTGCACAGACCTGTTTACCCCATCTGCTGGTTCTAATCAACTTTTCCTGTTTAACTACATATGATATACTTCTTCCTCGAATGGAACTCGATTCTCCAAAAATTGTACGATTAATAATGACTTTACAAGTTTTAATATATCACCCTCTTTTTAATCCAATCATTTATGGACTAAAGATGAGGAGAATTTATGATCACCTTAAGAAGCTCTTCTGCAGAATGGTG
>Ga_S1_16_61
ATGGATTATAGATCAAATGTGACATATATAACTTTTGGTGGGCATGTGGAAGTGCACAAATATGGATATCTTTATTTTGTGATCATGTTTACGGTGTTTATTTTAGTAATTAGCAGTAATGTCACTATTGTGGGCATCATAATGATTCACAAAAACCTGCATGAGCCAATGTACATTTTCATTGCAGCTTTGTTAATCAACTCTATTCTTTTCAGCACTGTTATCTACCCAAAGCTTTTGATTGACTTTCTATCAGAAAAACAGATCATATCTTATCCAGCATGTCTCTGCCAGTGGTTTTTATATTACTGGTTAGCCGTTTCAGATTTCTTTCTCTTGTCGGTTATGGCCTATGACAGATATGTGTCTATATGTAACCCTCTGCAATATCCAATCATCATGCAAAAAACAACTGTGAACGTTTTTCTTATTTCCGCTTGGATTCTGCCTGCTTGTTGGTTTTCAGTTGTAGTATTACTAAGTGCTAAAAAAGAAATCTGTCAGTTTCATTTGAAAGGAATACTTTGCAACAGCACAATTCTAACACTTCACTGTGTGCGATCAAGAATTCTGAATATATATGGTTTGTTGAGTCTTGTTACTTTTTTAATTCTCCCTTTGCTCTTCATACTTTTCACATACGGCAGGATACTTGTAGTATCGTATCGATGTAGAGGAGTCAGGAGTAGAGCTGCACAGACCTGTTTACCCCATCTGCTGGTTCTAATCAACTTTTCCTGTTTAACTGCATACGATGTACTTCTCTCTCGACTGGAACCTGATTCTTCAAAAATTTCAGTTTTAGTAATGGCTTTACAAGTTGTAATATATCACCCTCTTTTTAATCCAATCATTTATGGACTAAAAATGAGGAGAATTTATGAACACCTTAAGAATCTCTTCTGCAAAATGGTA
>Ga_S1_16_62
ATGGATTATAGATCTAATGTGACTTATATAACTTTTGGTGGGTATGTGGAAGTGCACAAATATAGATATCTTTATTTTGTGATCATGTTTACAGTGTATATTTTAATAATTGGCAGTAATTTCACTATTGTGTGCATCATAATGATTCACAAAAACCTGCATGAGCCAATGTACATTTTCATTACAGCTTTGTTAATCAACGCTGTTCTTTTCAGCACTGTTATCTACCCAAAGCTTTTGATTGACTTCTTATCAGAAAAACAGATCATATCTTATCCAGCATGTCTCTTCCAGTGGTTTTCATATTACTGGTTAGCTGCTTCAGATTTCTTTCTCTTGTCCATCATGGCCTATGACCGATATGTGTCCATATGTAACCCTCTGAAATATACAACCATCATGCAAAAAAACACTGTTATAATTTTCCTGTTTTCAGCTTGGATTCTGCCTGCTCCTCAGCTTTTAGTAGTATTATTATTAAGTGCCGAAAAAGAAATATGTAAGTTTCATTTGAAAGGAATACTTTGCAACAGCACAGTTCAAACACTTCACTGTGTGAGGTCAAGAATACTGAATGTATATGGCTTGGTTAATTTTGTTACCTTTTTAATTCTCCCTGTGCTCTTTATACTCTTCACATACAGCAGGATACTTGTAGTATCGTATCGATGTAGAGGAGTCAGGAGAAAAGCTGCACAGACCTGTTTACCTCATCTGCTGGTTCTAATCAACTTTTCCTGTTTCACTGCATATGATGTACTTCTTTCTCGACTGGAACCTGATTCTTCAAAAATTGTACGTTTAATAATGTCTTTACAAGTTGTAATATATCACCCTCTTTTTAATCCAATTATTTATGGACTAAAAATGAGGAGAATTTACAATCACCTAAAGAAGCTCTTCTGCAAAAGGGTG
>Ga_S1_16_65
ATGGATTATAGATCAAATGTGACATATATAACTTTTGGTGGGCATGTGGAAGTGCAAAAATATAGATATCTTTATTTTGTGATCATGTTTACGGTGTATATTTTAATAATTAGCAGTAATTTCACTATTGTGTGCATCATAATGATCCACAAAAACCTGCATGAGCCAATGTACATTTTCATTGCAGCTTTGTTAATCAACTCTGTTCTTTTCAGCACTGCTATCTACCCAAAGCTTTTGATTGACTTTTTATCAGAAAAACAGATCATATCTTATCCAGCCTGTCTGTTCCAGTGGTTTTCATATTACTGGTTAGCAGTTTCAGATATCTTTCTCTTGTCGTTCATGGCCTATGACAGATATGTGTCTATATGTAACCCTCTGAAATATACAACCATCATGCAAAAAACAACTATAAACATTTTCCTGTTTTCAGCTTGGATTGTGCCTGCTTGTCAGTTTTCAGTAGTAATAATACTCAACGCTATGAAAGAAATCTGTACTTTTCATTTGAAAGGAATACTTTGCAACAGCACAGTTCAAACGCTTCATTGTGTGAAGTCAAGAATACTTAATATATTTGGCTTGTTTAATTTTGTTACTTTCTTAATTCTTCCTGTACTCTTCATACTTTTCACATACGGCAGGATACTTGTAGTATCGTCTCGATGTAGAGGAGTCAGAAAAAGAGCTGCACAGACCTGTTTACCTCATCTCCTGGTTCTAATCAACTTTTCCTGTTTAAGTGCATACGATGTACTTCTTCCTCGACTTGAACTCAATTCTCCAAAAATTATAAATTTAATAATGGCTTTACAAGCTGTAGTATATCACCCTCTTTTCAATCCAATCATTTATGGACTAAAAATGGGGGGGATTTATGATCACCTTAAGAAGCTCTTCTGCAGAATGGTG
>Ga_S1_16_44
ATGGATAATAGATCAAATATGACTTTTATAACTTTTGGTGGGCATGTGGAAGTGCACAAGCATAGATATGTGTATTTTGTGGTCATGTTTACTGTTTATATTTTAATAATTAGCAGTAATTTCATTATTGTGTGCATCATAATGATTCACAAAAACTTGCATGAGCCAATGTACATTTTCATTGCAGCTTTGTTAATCAACTCTGTTCTTTTCAGCACTGTTATCTACCCAAAGCTTTTGATTGACTTTTTATCAGATGAACAGATCATATCTTATCCAGCATGTCTCTTCCAGTGGTTTTCATATTACTGGTTAGGAGGTTCAGATTTCTTTCTCTTGTCTGTTATGGCCTATGACAGATATGTGTCTATATGTAACCCTCTGAAATATACAACCATCATGCAAAAAATAACTGTTAATATTTTCCTGTTTTCTGCTTGGATTCTGCCTGCTTGTTTAATGTCAGTAGCATTATTACTAAATGCTAGAGAACAAATCTGTAAATTTAATTTGAAAGGAATACTTTGCAACAGCACAATTCTAACACTTCACTGTGTCAGATCAAGAATACTGAATATGTATGGCTTGTTTGTTTTAGTTATTTTTTTATTCATCCCTTTGCTCTTTATACTTTTCACATACGCCAGGATACTTGTAGTATCGTATCGATGTAGAGGAGTCAGGAGAAGAGCTGCACAGACCTGTTTACCCCATCTGCTGGTTCTTATCAACTTTTCCTTTTCAACTGCATATGATGTACTTCTTCCTCGACTGGAACTTGATTCTCCAAAAATTGTACGTTTTATTATGACTGTACAATTTGTAATATATAGCCCTCTTTTTAATCCAATCATTTATGGACTAAAAATGAGGAGAATTAATGATCACCTTAAGAATTTCTTCTGTACAATGTTCAATGTTTCAGCT
>Ga_S1_16_45
ATGGATAATAGATTAAATGTGACTTATATAACGTTTGGTGGGCATGTGGAAGTGCAAAAATATGGATGTCTTTATTTTGTGATCATGTTTACGGTGTTTATTTTAGTGATGAGCAGTAATGCCACTATTGTTTGCATCATAATTATTAAAAAAAACCTGCATGAGCCAATGTACATTTTCATTGCAGCTCTATTAATCAACTCTGTTCTTTTCAGCACTGTTATCTACCCAAAGCTTTTGATTGACTTTTTATCAGATGAACAGATCATATCTTATCCAGCATGTCTCTTCCAGTGGTTTTCATATTACTGGTTAGGAGGTTCAGATTTCTTTCTCTTGTCTGTTATGGCCTATGACAGATATGTGTCTATATGTAACCCTCTGAAATATACAACCATCATGCAAAAAATAACTGTTAATATTTTCCTGTTTTCTGCTTGGATTCTGCCTGCTTGTTTAATGTCAGTAGCATTATTACTAAATGCTAGAGAACAAATCTGTACATTTCATTTGAAGGGAATACTTTGCAACAGCACAGTTCTAACACTTCAGTGTGTTAGTTCAAGAACACTGAATATATATGGCTTGGTTGTTTTTGTTACTGTTTTACTTCTCCCTTTTCTCTTCATACTTTTCACATACAGCAGGATACTTGTAGTATCGTATCGATGTAGAGGAGTCAGGAGAAGAGCTGCACAGACCTGTTTTCCCCATCTGCTGGTTCTAATCAACTTTTCCTGTTTAACTTCATGTGATGTGCTAATTCCTCGACTAGAACTTGAATCTCCAAAAATTGTACGTTTGATTATGACCTTACAATTTGTGATTTACCATCCTCTTTTTAATCCAATCATTTATGGACTAAAAATGAGGAGAATTTATGATCACCTTAAGAAGCTCCTCTGCAGAATGGTG
>Ga_S1_16_46
ATGGATTATAGATCAAATGTGACTTATATAACTTTTGGTGGGCATGTAGAGGTGCACAAATATAGATATCTGTATTTTGTGATCATGTTTATGGTGTATATTTTAATAATTAGCAGTAATTTCGCTATTGTGGTCATCATAATGATTCACAAAAACCTGCATGAGCCAATGTACATTTTCATTGCAGCTTTGTTAATCAACTCTGTTCTTTTCAGCACTGCTATCTACCCAAAGCTTTTGATTGACTTTTTATCAGAAAAACAGATCATATCTTATCCAGCATGTCTCTTCCAGTGGTTTTTATATTACTCGTTTGTCGGTTCAGATTTCTTTCTCTTGTCCATCATGGCCTATGATAGATATGTGTCTATATGTAACCCTCTGAAATATACAACCATCATGCAAAAAACAACTGTTAACATTTTTCTGATTTTAGGTTGGATTCTGCCTTTATGTTTGTTCTCAGTAACGGTATTAATAAGTGCTAAAAGAGAAATCTGTACTTTTCATTTGAAAGGAATACTTTGCAACAGCACAGTTTTAACACTTCACTGTGTGAGATCAAGAACACTGAATATATATGGCTTGTTGAATTTTGTTACTTTTTTAATTATCCCTGTACTCTTCATACTCTTCACATACAGCAGGATACTTGTAGTATCGTATCGATGTAGAGGAGTCAGGAGAAGAGCTGCACAGACCTGTTTACCTCATCTGCTGGTTCTAATCAACTTTTTCTGTTTAAGTGCATATGATGTACTTCTTGCTCGACTGGAACCTGATTTTTCAAACACTGTAGGTTTGATAATGGCTTTACAAGTTGTAATATATCACCCTATTTTTAATCCAATCATTTATGGACTAAAAATGAGGAGAATTTATGATCACCTTAAGAGGCTCTTCTGCAAAATGGTG
>Ga_S1_16_48
ATGGATTATAGATCAAATGTGACTTATATAACTTTTGGTGGGCATGTAGAAGTGCACAAATATAGATATCTGTATTTTGTGATCATGTTTATGGTGTATATTTTAATAATTAGCAGTAATTTCACTATTGTGGTCATCATAATGATTCACAAAAACCTGCATGAGCCAATGTATATTTTCATTGCAGCTTTGTTAATCAACTCTGTTCTTTTCAGCACTGCTATCTACCCAAAGCTTTTGATTGACTTTTTATCAGATGAACAGATCATATCTTATCCAGCATGTCTCTTCCAGTGGTTTTCATTCTACTGGTTAGCCGTTTCAGATTTCTTTCTCTTGTCCATCATGGCCTATGACAGATATGTGTCTATATGTAACCCTCTGAAATATACAACCATCATGCAAAAAACAACTGTTAACCTTTTCTTGTTTTCAGCTTGGATTCTGCCTGCTTGTTTGCTTTCAGTAGTATTTTTACTAACTGCTAAAAGAAAAATCTGTACGTTTCATATGAAGGGAATACTTTGCAATAGCACAGTTCAAGCACTTTACTGTGAGAGATCAAAAATACTGAATATATACGGCTTGTTTCTTTTCGTTACTGGTGCAATTCTCCCTTTGCTCTTCATACTCTTCACATATGCCAGGATACTTGTAGTATCGTTTCGATGTAGAGGAGTCAGGAGAAGAGCTGCTCAGACCTGTTTACCCCATCTGCTGGTTCTAATCAACTTCTCCTGTTTAAGTGCATATGACGTACTTCTTCCTCGAGTTGAACTTGATTTTACAAAAATTGTACGTTTTATTATGAGTATACAGCTTGTAATATACCACCCTCTTTTTAATCCAATCATTTATGGACTAAAAATGAGGAGAATTTATGATCACCTTAAGAGGCTCTTCTGCAAAATGGTG
>Ga_S1_16_49
ATGGATTATAGATTAAATGTGACTTATATAACTTTTGGTGGGCATGTGGAAGTGCAAAAATATGGATATCTTTATTTTGTGATAATGTTTACGGTGTATATTTTAATAATTAGCAGTAATGTCACTATTGTGGGCATCATAATGATTCACAAAAACCTGCATGAGCCAATGTACATTTTCATTGCAGCTTTGTTAATCAACTCTGTTCTTTTCAGCACTGTTATCTACCCAAAGCTTTTGATTGACTTTTTATCAGATGAACAGATCATATCTTATCCAGCATGTCTCTTCCAGTGGTTTTTATATTACTGGTTAGCCGCTTCAGATTTCTTTTTCTTGTCGTTCATGGCCTATGACAGATATGTGTCTATATGTAACCCTCTGAAATATACAACCATTATGCAAAAAACAACTGTTAATATTTTCCTGTCTTCAGCTTGGATTCTGCCTGCTGGTTTGTTTTCAGTAACCATAATACTAAGTGCTAAAGCAGAAATCTGTCAGATTAATTTGAAAGGAATACTTTGCAACAGCACTGTTCTAACACTTCAGTGTGTGAGATCAAGAATACTGCATATATATGGCTTGTTTCTTTTTGTTACTTTTTTATTTCTCCCTTTGCTCTTCATACTTTTTACATACGCCAGGATACTTGTAGTATCGTATCGATGTAAAGGAGTCAGGAGAAGAGCTGCACAGACCTGTTTACCCCATCTGCTGGTTCTAATCAACTTTTCCTGTTTGACTGCATATGATGTACTTCTTGCTCGACTGGAACCTGATTTTTCAAACACTGTAGGTTTGATAATGGCTTTACAAGTTGTAATATATCACCCTATTTTTAATCCAATCATTTATGGACTAAAAATGAGGAGAATTTATGATCACCTTAAGAGGCTTTTCTGCAAAATGGTG
>Ga_S1_16_50
ATGGATTATAGATCAAATGTGACATACATAACTTTTGGTGGGCATGTGGAAGTGCAAAAATATAGATATCTTTATTTTGTGATCATGTTTACGATGTATATTTTAATAATTAGCTGTAATGTCATAATTGTGTGCATCATAATGATTCACAAAAACCTGCATGAGCCAATGTACATTTTCATTGCAGCTTTGTTAATCAACTCTGTTCTTTTCAGCACTATTATCTACCCAAAGCTTTTGATTGACTTCTTATCAGAAAAACAGATCATATCTTATCCAGCATGTCTCTTCCAGTGGTTTTCATATTACTGGTTAGCTGCTTCAGATATCTTGCTCTTGTCCATCATGGCCTATGACAGATATGTGTCCATATGTAACCCTCTGAAATATACAACCATCATGCAAAAAAAAACTGTTAACATCTTTCTTATTTCGGCTTGGGTTCTGCCTGCTTGTTTGTTGTCAGTAGGACTATTACTAATTGCTAAAAAAGAAATCTGTACATTTAATTTGAAAGGAATACTTTGCAACAGCACAGTTCAAACACTTCACTGTGTTAGATCAAGAACACTGAATATATATGGCTTGGTTAATTTGGTTACTGTTTTAATTCTCCCTGTTCTCTTTATACTCTTCACATACAGCAGGATACTTGTAGTATTGTATCGATGTAGAGGAGTCAGGAGAAGAGCTGCACAGACCTGTTTACCCCATCTGCTGGTTCTAATCAACTTTTCCTGTTTAACTGCATATGATGTACTTCTTCTTCGACTGGAACTCAATTCGCCCAAAATTGTAGGTTTAATAATGACTTTACAAGCTGTAATATATCACCCCCTTTTTAATCCAATCATTTATGGACTAACAATTACGAGGATTTATGATCACCTTAAAAGGCTCTTCTGC
>Ga_S1_16_51
ATGGATTATAGATCAAATGTGACTTATATAACTTTTGGTGGGCATGTAGAAGTGCACAAATATAGATATCTTTATTTTATGCTCATGTTTACGATGTATATTTTAATAATTAGCAGTAATGTCACTATTGTGTGCATCATAATGATTCACAAAAACCTGCATGAGCCAATGTACATTTTCATTGCAGCTTTGTTAATCAACTCTGTTCTTTTCAGCACTGTTATCTACCCAAAGCTTTTTATTGACTTCTTATCAGAAAAACAGATCATATCTTATCCAGCATGTCTTCTCCAGTGGTTTTCATATTACTGGTTAGCCATTTCAGATATCTTTCTCTTGTCCATCATGGCCTATGACAGATATGTGTCCATATGTAACCCTCTGAAATATACAACCGTCATGCAAAAAACAACTGTTAATCTCCTTCTGTTTTTCGCTTGGATTCTTCCTGCTGTTTTTTTTTTAGTAGCAATAATACTAAATACTAAGAAAGAAATCTGTCAATTTAATTTGAAAGGAATACTTTGCAACAGCACAGTTCAAACACTTCACTGTGTTAGATCAAGAACACTGAATATATATGGCTTGGTTAATTTGGTTACTGTTTTAATTCTCCCTGTTCTCTTTATACTCTTCACATACAGCAGGATACTTGTAGTATTGTATCGATGTAGAGGAGTCAGGAGAAGAGCTGCACAGACCTGTTTACCCCATCTGCTGGTTCTAATCAACTTTTCCTGTTTAACTGCATATGATGTACTTCTTCTTCGACTGGAACTCAATTCGCCCAAAATTGTAGGTTTAATAATGACTTTACAAGCTGTAATATATCACCCCCTTTTTAATCCAATCATTTATGGACTAACAATTACGAGGATTTATGATCACCTTAAAAGGCTCTTCTGC
>Ga_S1_16_52
ATGGATAATCGCTTAAATGTTACTTATATAACTTTTGGTGGGCATGTAGAAGTGCACAAATATAGATATCTTTATTTTGTGGTCATGTTTACGGTGTATATTTTAATAATTAGCAGTAATTTCACTATTGTGTGCATCATAATGATTCACAAAAACCTGCATGAGCCAATGTACATTTTCATTGCAGCTTTGTTAATCAACTCTGTTCTTTTCAGCACTGCTATCTACCCAAAGCTTTTTATTGACTTCTTATCAGAAAAACAGATCATATCTTATCCAGCATGTCTCTCCCAGTGGTTTTTATATTACTGGTTAGCTGCTTCAGATATAGTTCTCTTGTCCATCATGGCCTATGACAGATATGTGTCTATATGTAACCCTCTGAAATATCCAACCATAATGCGAAAAAACACTGTGGACATTTTTCTAATCTCGGCTTGGTTTCTGCCTGTTTGTTTGTTTTTAGTAGGATTATTATTAAATGCTAAAAATAAAATCTGTAAATTCCACTTGAAAGGAATACTTTGCAACAGCACAATTCAAACACTTCACTGTGTGAGATCAACAATATTGAATATATATGGCTTGTTTCTTCTTGTTACTTTTTTATTCCTCCCTGTGCTCTTCATACTCTTCACATACAGCAGGATACTTGTAGTATCGTATCGATGTAGAGGAGTCAGGAGAAGAGCTGCACAGACCTGTTTACCCCATCTGCTGGTTCTAATCAACTTTTCCTGTTTCACTGCATATGATGTACTTCTTTCTCGACTGGAACCTGATTCTTCAAAAATTGTACGTTTAATAATGGCTTTACAAGTTGTAATATATCACCCTCTTTTTAATCCAATCATTTATGGACTAAAAATGAGGAGAATTTATGATCACCTTAAGAATCTCTTTTGCAAAATGGTG
>Ga_S1_16_42
ATGGATTATAGATCAAATATGACTTATATAACTTTTGGTGGGTATGTGGAAGTGCACAAATACAGATATCTTTATTTTGTGGTCATGTTTATGGTGTATATTTTAATAATTAGCAGTAATGTCACTATTGTGTGCATCATAATGATTCACAAAAACCTGCATGAGCCAATGTACATTTTCATTGCAGCTTTGTTAATCAACTCTGTTCTTTTCAGCACTGTTATCTACCCAAAGCTTTTGATTGACTTCTTATCAGAAAAACAGTTCATATCTTATCCAGCATGTCTCCTCCAGTGGTTTTCATATTACTGGTTAGGAGGTTCTGACTTTATTCTCTTGTCCATCATGGCCTATGACAGATATGTGTCTATATGTAACCCTCTGAAATATACAACCATCATGCAAAATACAATTGTTAAGATTTTCCTTTTTTCAGCTTGGATTCTGCCTGCTTGTCAGGTTTCAGTAGTAATATTACTAAGTGTTAAAAAAGAAATCTGTAAGTTTCATTTGAAAGGAATACTTTGCAACAGCACAGTTCAAACACTTCACTGTGTCAGATCAACAATACTGAATTTATATGGATTGGTTGTTCTTGTTACTTCTGTACTTTTTCCTGTACTCTTTATACTCTTCACATACAGCAGGATACTTTTAGTATCGTATCGATGTAGAGGAGTCAGGAGGAGAGCTGCACAGACCTGTTTACCCCATCTGCTGGTTATAATCAACTTTTCCTGTTTAATTGCATATGATGTAATTCTTCCTCGACTGGAACTTGATTCGCCAAAAATTGTACGTTTAATAATGGCTTTACAAGTTTTAATATATCACCCTCTTTTTAATCCAATCATTTATGGACTAAAAATGAGGAAAATTTATTATCACCTAAAGAGGCTCTTCTGCAGATTTCAAACTCTGACTTCTTCT
>Ga_S1_scaffold_132_1
ATGGAAAACTTCACCTTTAACAGCCCCACGCTTCAGCTGGAAGCTTTGAACATTTCAAAAGCATTTTTCTACCCTGTCTTTATCTTCTTGTTGTTCTCCTACCTGTTCATCATTATCGCAAATGTCGGTATTGCTGCTGTTATTTTGTTGGACAAGAGCCTTCACCAGCCCATGTATCTCCTGTTCTGCAACCTGCCGTTGAACGACCTGCTCGGTAATTCTATCCTGCTGCCTCGTTTGCTTTTGGACATGTTGAGGCCTCGCTCTGAGCTCTTCATCAGTTATTACGAATGCGTGGTCCAAGCTTTCACCACTCACGTGTTCGGCACCACCAGTAACACCGTGCTGATGATTATGGCCTTTGACAGATACGTGGCCATCTGTTATCCTCTGCAATATAATATGATAATGACAAACAAGATGGTGATGAAGCTGACGGCGTCGGCCTGGGGAGTGGCTCTTGTTTTGGTCGGGATTCTACTTGGTCTGACCCTCCGTCTGAACCGATGTAGGACTCTAATCACAAATCCCTACTGTGACAACGCCTCGCTGTTTAAGCTGTCCTGTGAGAGTGTGTTGATTAATAATATCTACGGACTCACCTTCACTGTAGTTCTGTTGACAGGTTCTATCGGCAGCATGGTTATCACCTATACAAAGATCACAGTCGTGTGTCTCACTAGTAACAGCAAGTCTCTGAACAGTAAAGCCCTGAAGACCTGCAGCACTCACCTGGTTGTGTTTCTTATTGTGGTTTTAAGCGCGCTATCAAACATAGTTCTGCATCGCTTCCCTCAGTACTCTGACTACAGAAAACTCAGCAGCATTTTGTTTCACATTGTCCCTGGCAGCCTCAACCCCATCATTTATGGAGTGCAGTCCAAAGAAGTACAACATTTTTTGTTCAAGTGGTTTCAGTCCAAGAAAGTTTTG
>Ga_S1_scaffold_132_2
ATGGAAAACGACACATTTAACAGCTTGACGCTGCGGCTGGAGGGGCTGAATGTCTGGAAGAGTTACTTCTACCCGGCCTTTATCTTCCTCTTGCTCTCATATATCTTTATAATGCTCATGAATGTCGGCATTGCTGCTGTCATTTTGTTGGACAAGAGCCTTCACCAGCCCATGTATCTCCTGTTCTGCAACCTGCCGTTGAACGACCTGCTCGGTAATTCTATCCTGCTGCCTCGTTTGCTTTTGGACATGTTAAGGCCTCGCTCTGAGCTCTTCATCAGTTATTACGAATGCGTGGTCCAAGCTTTCACCACTCACATGTCTGGTACCACTGCTCACACCGTGCTGATGATTATGGCCTTTGACAGATATGTGGCCATCTGTTATCCTCTGCAATATAATATGATAATGACAAACAAGATGGTGATGAAGCTGACGGCGTCGGCCTGGGGAGTGGCTCTTGTTTTGGTCGGGATTCTACTTGGTCTGACCCTCCGTCTGAACCGATGTAGGACTCTAATCACAAATCCCTACTGTGACAACGCCTCGCTGTTTAAGCTGTCCTGTGAGAGTGTGTTGATTAATAATATCTACGGACTCACCTTCACTGTAGTTCTGTTCACAGGTTCTATCGGCAGCATGGTTATCACCTATACAAAGATCACAGTCGTGTGTCTCACTAGTAACAGCAAGTCTCTGAACAGTAAAGCCCTGAAGACCTGCAGCACTCACCTGGTTGTGTACCTGATCATGTTGATCAGTGGAATGTGTATTATTGTTCTGCATCGTTTCCCTCAGTACTCAGACTACAGGAAGCTTTCTGCCATCTTGTTTCTTATCGTCCCTGGTAGCTTGAACCCCATCATCTATGGCATGCAGTCTGCAGAAATCGGTAAAGCCTTGTCTAAATTGTTCCCGTCCAAACAGGTCATG
>Ga_S1_scaffold_132_3
ATGATGTCGCCCCTCACCAACACCACGGGGGGTCTGCAGTATCAGGGCCTGCTGGAGTCGGTGGCGTTCTCCATGCTGACCACGGTCCCGTGCTGCGTCTTCCTGCTGGTCAACGCCGCCATGCTGCTGACCCTGAGGAGCCGGCCTCTGTTCCGTGAGACCCCCCGCTACGTGCTGCTGCTCAACCTGCTGTGCGCCGACACGGCGCAGATGGCCCTGAGCCAGCTGCTCTACCTGCTGGCCGCCAGCCGGGCGCCGCTCACCTACCCGGCCTGCGGCGTCCTCGTCATGCTGGCCGACCTCACCAACGCCGTGTCGCCCCTCACGCTGGTGGCCATGTCCCTGGAGAGGTACGTGGCCGTGTGCCGCCCGCTGAGGCACGCCGCCCTGGTGACGCCGAGGAGCACGATGGCGGCCGTGGCGGCGGTCTGGGCCTTCAGCTCGCTGAACGTCCTCACGCAGGTCGTTCTGCTGCTGGACTTCCCCTTCCAGGACCTGCAGAGCCTGCGGATGGACGACTTCTGCTCCAAGGGCCGGGTGATGCTCGGCGCCGCGTCCGAGGTGTACGACAGAGGCTACACGTGCTTCCTGTTCGTATCGACCAGCGTGGCCGTGGCCTCCTCCTACGTCGCAGTGACGATGGCAGCCCGGTCGGCCTCCAGCGGCGGAGCCTCGGCCAGGAGGGCCCGCGACACGCTGCTGCTGCACCTGGTGCAGGTGGGCCTCAGCCTCTCGTCCACCGTGTACAGCCCCGTCCTCATGGCGCTCTCGCGCAGCGTGAACCGCCTCCTGTTCGTGCGCCTGCAGAACGTTCTCTACGTCGCCATCTTCATCTTCCCTCGGTGTCTGAGCTCGCTGATCTACGGCCTCCGAGATAAGAGCATCCAACCGGTGCTGCTGCAGCATCTGAGCTGTGGGCTGAAGCTCCCAATCGGC
>Ga_S1_scaffold_248_1
ATGGATTATAGATTAAATGTGACTGTTATATCTTTCGGGGGGCATGTGGAAGTACACAAGTTTAAATATCTTTATTTTGTGATCATGTTGACGGTGTATATTTTAATAATTAGCAGTAATGTTACTATTGTGTGCATCATAATGATTCACAAAAACCTGCATGAACCAATGTACATTTTTATTGGAGCTGTATTAATCAACTCTGTTCTTTTCAGCACTGCTATCTACCCAAAGCTTTTGATTGACTTCTTGTCAGAAAAACAGATCGTATCTTATCCAGCATGTCTTCTCCAGTGGTTTTCATATTACTGGTTAATTGCTTCAGATTTCTTGCTCTTGTCCATCATGGCCTACGACAGATATGTGTCTATTTGTAACCCTCTGAAATATCCAACCACCATGCAAAATACAATTGTTAATACTTTTCTTATTTCCGCTTGGATTGTGCCTGCTTGTTTGTTATTAGTAGTATTATTACTAAGTGCTAAAAAAGAAATCTGCAAGATTCATTTGAAAGGAATACTTTGCAACAGCACAGTTCTAACACTTCACTGTGTGAGATCAAGAATACTGAATATATATGGGTTGTTTCTTTTTGTTATTTTTGTAATACTTCCTGTACTCTTCATAATTTTTACATACTGCAGGATACTTGTAGTATCGTATCGATGTAGAGGAGTCAGGAGAAGAGCTGCGCAGACCTGTTTACCCCATCTGCTGGTTCTAATCAACTTTTCCTGTTTAACTGCATATGATGTACTTCTTTCTCGACTGGAACTTAATTCTTCAAAAGTTGTAAGTTTAATAATGGCTTTACAAGTTGTAATATATCACCCTCTTTTTAATCCAATCATTTATGGACTGAAAATGAGGAGAATTTTTGATCACCTTAAGAAGCTTTTCTGCAGAATGGTGAGG
>Ga_S1_scaffold_248_2
ATGGATTATAGATTAAATGTGACTTATATAACTTTTGGTGGGCATGTGGAAGTGCACAAATATAGATATCTTTATTTTGTGATCATGTTTACGGTGTATATTTTAATAATTAGCAGTAATGTCACTATTGTTTGCATTATAATGATTCAGAAAAACCTGCATGAGCCAATGTACATTTTCATTGCAGCTTTGTTAATCAATTCTGTTCTTTTCAGCAATGCTATCTACCCAAAGCTTTTGATTGACTTTTTATCAGAAAAACAGATCATATCTTATACAGCATGTCTCTTCCAGTGGTTTTTATACTACTGGTTAGCCGCTTCAGATTTCTTTCTCTTGTCCATCATGGCCTATGACAGATATGTGTCTATATGTAACCCTCTGCAATATACAACAATCATGCAAAAAACAACTGTTAACATGTTCCTGTTTTCAGCTTGGATTCTGCCTGCTTGTCAAGTTTCAGTAACAATATTAGTAAGTGCTAAAAAGGAAATCTGTACATTTCATTTGAAAGGAATACTTTGCAACAGCACAGTTCTAACACTTCACTGTGTGAGATCAAGAACACTGAATGTATATGGCTTGGTTAATTTTGTTATTGTTTTACTTCTCCCTGTACTCTTTATACTCTTCACATACAGCAGGATACTTGTAGTGTCGTATCGATGTAGAGGAGTCAGGAGAAGAGCTGCACAGACCTGTTTACCCCATCTGCTGGTTCTAATCAACTTTTCCTGTTTCACTGCATATGATATACTTCTTGCTCGACTGGAACTTGATTCTCCAAAAATTGTACGTTTAATAATGGCTTTACAAGTTTTAATATATCACCCTCTTTTAAATCCTCTAATTTATGGACTAAAAATGAGAATAATTTATGATCACCTTAAGAAGCTTTTCTGCACAACAGAG
>Ga_S1_scaffold_533_2
ATGGAGAACTCCACTGAGGTTGTGTTTTTTGTGCTGTCTGCTTATGGTAGTATTGGAAATTTAAAATATCTCTATTTCAGCATAATACTATTATGGTACATCTTCATTTGTACGACCAACACTATTCTTATTGTGGTCATATATATGGACAGAGGATTGCATGAGCCAATGTATTTATTATTATGTCATTTATTTATGAATGAAATAAGTACAAGTATGTCACTATATCCTCTCCTGCTCTCACAGATGTTGTCAGATACACATGAAGTGACGTTGTCATGGTGTTTTCTGCAGATGTTTTGTTTCTTCATATTTAGCTGTGTTGAGTTATGCAGTTTAACAGCTATGGCCTATGACAGATATGTCTGTATCTGTTATCCTTTACAATACAATGTTTTGATGAGCAACGGGAGAGTAGGTAAGATCATTCTGCTTGTTTGGATTTATTCATTTACTAGCTATATGTTCTCATTTTCATTCATCATCCCTTTGACATTTTGTGGAAATGTCATTGACAAAGTGTTTTGTGACCAACAGTTTGTAGTTAAACTTGCATGTTCAGTCTCAGCACTTACCAGCATATCTGACCTGTTGTTTGGCTTCATGAGTTTGATTCTCCCATTTAGTCTCATTTCATTCTCTTACACGAAGATTTTGTGGGTTTGTCTAATTGTGTCAAAAGAAAGCAAACAGAAAGTCTTAACAACCTGCACACCTCAGATTGTATCATTGTCAAACATTTTTGTTGGCGCCACTTTTCATTTTGTGGGATCCAGGCTGGATGTTGTCTTTTTACCAGATAAAGTGCGTGTTATTTTATCCATATATCTCCATATACTTCAACCAATGATCACCCCCTTCATGTACGGAATTTACCTGCCCAAAATAAGACAATCGTGTAAAAGACTTCTGTTTGGTAGAAAA
>Ga_S1_scaffold_533_1
ATGGAGAACTCCACTGAGGTTGTGTCTTTTCTGCTGTCTGCTTATGGAAACATTGGAAACTTAAAGTACCTGTACTTCTGCATAATGCTATTATGGTACATCTCCATTTGTGCGACAAACACAATTCTTATTGTGGTCATATATATGGACAGAAGATTGCATGAGCCGATGTATTTATTATTATGTCATTTATTTATGAATGAAATAAGTGCAAGCACATCACTATATCCTCTTCTGCTCTCACAGATGTTTTCAGATACACATGAAGTGACGTTGCCGTGGTGTTTTCTGCAGATGTGTTGTTTCTACATATTTAGCTGTGTTGAGTTATGCAGTTTAACAGCTATGGCCTATGACAGATATGTCTGTATCTGTTATCCTTTACAATACAATGTTGTTATGAGCACAGAGAGAGTAGGTAAGATCATTCTGCTTGTTTGGATTTACTCATTTACTAGCTATATGTTCTCATTTTCATTTGTCATCCCTTTGAAATTTTGTGGAAATGTCATTGACAAAGTGTTTTGTGACCAACAGTTAGTAATTAAACTTGCATGTTCAGTCTCAGCACTTACCAGCATATCTGACCTGTTTTTTGGCTTTATGTGTGTGATTCTCCCATTTAGTTTCATTTCAGTCTCCTACATGAAGATTTTGTGGGTTTGTCTATTCGTGTCAAAAAAAAGCCAACAAAAAGTCTTAACAACCTGCACACCTCAGATTGTTTCATTGTCAATCATTTTTGTGGGTGCCACTTTTCATTTTGTGGGATCCAGGCTGGATATTCACTATTTACCAGCTAAAGTGCGCATTATATTATCCATATATATCCATATACTTCAACCAATGATCACCCCCTTCATGTACGGACTTTACCTTTCCAAAATAAGGCAATCCTGTAAAAGACTTCTGTTTGAT
>Ga_S1_1_6P
TCAATCTGCTGCTCAAAGGTTTCTTATTTTATACTTTCTGCCTACGTGGACACTGGGCTGTTGAAATACTTGTGGTTCATGTTCATCCTGTCTTTATATGTGTTAATAGTTTTTTCCAATCTGCTGCTCATTGTCGTTATCTGCATGAACAGAAGCTTACATGAACCCATGTACCTTTTCCTCTGCAGCCTGTTTGTAAATGAGCTGTTTGGTAGTACAGGCTTGTTTCCATTCCTTCTGGTTCAGATCCTGTCGGATATTCACACTGTTTCTTTTTCATCTTGTTACCTGCAGATTTTCTGTTTGTACACTTATGCAAATGTACAGTTTTATAACTTAGCCGTCATGTCTTATGACAGATATCTTGCCATCTGTTATCCTTTACAATACAACACTTACATGGCATTTAACAAGGTTATTGTGCTTCTTGTTCTAACGTGGTTATTCCCTCTTTTAAATATTGTAATCATGATATCTTTGAGTGCGTCTTTACGGTTGTGTGGGAACATTATTGACAGATTGTTCTGTGACAACTATTCTGTTGTGAAATTGGCCTGCTCTGACACGACAATCATCTACATATATGGACTCATGTACACTTTCATTGTATTATTTAGTCTTGCAATTCCGATTTTTTACACCTACATGAGGATCCTCAGAGTTTGTTTATCTGGGTCCAAACAGACCAGACAGAAAGCTGTTAGCACCTGTACACCTCACCTGGCTTCTCTGCTCAACTTCTCCTATGGGTGTTTCTTTGAAATAGCACAGGGCAGATTTGATATCACATCACATGTCATGTATCTGACGCTTTTATCCAAAGCGACTTACAATAAGTGCATTCAACCA
>Ga_S1_1_9Y
ATGTTAAACTCCACACAGGTTTCATATTTCACATTTGGTGCTTACTTTGATCTTGGACTCTTTAAATACCTATTGTTCATAATTAGTATGTGTTTTTATGTTGTAACTATTTGCACCAATGTGCTGCTCATTGTGGTTATCTGCATGAACAGAAGCTTACATGAACCCATGTACCTTTTCCTCTGCAGCCTGTTTGTAAATGAGCTGTTTGGTAGTACAGGCTTGTTTCCATTCCTTCTGGTTCAGATCCTGTCGGACACTCACACTGTTTCTTTTTCATCTTGTTACCTGCAGATTTTCTGTTTGTACACTTATGCAAATGTACAGTTTTATAACTTAGCCGTCATGTCTTATGACAGATATCTTGCCATCTGTTATCCTTTACAATACAACACTTACATGGCATTTAACAAGGTTATTATGCTTCTTGTTCTAACGTGGGTATTCCCTTTTCTAAGTAATGTAATCATGATATCTTTGAGTGCGTCTTTACGGTTGTGTGGGAACATTATTGACAGATTGTTCTGTGACAACTATTCTGTTGTGAAATTGGCCTGCTCTGACACGACAGTTAACAACATCTATGGACTCATGTACACTTTCATTGTATTATTTGGTCTTGCAATTCTGATTTTTTACACCTACATGAGGATCCTGAGAGTTTGTTTATCTGGGTCCAAACAGACCAGAGAGAAAGCTGTTAGCACCTGTACACCTCACCTGGCTTCTCTGCTCAACTTCTCCTTTGGGTGTTTCTTTGAAATAGCACAGGGCAGATTTGATATGAACAGAGCACCCATTTTGTTGCGCATCTGTTTGTCTTTATACTTTTCTCACTTGCCAAACTTCTCTTCAACCCTTTAATGTACGGACTGAATTTGACAAAAATACGCATCATATGTAAAAGTCTTGTTTCTGGTCAAATG
>Ga_S1_5_3Y
ATGTTTTTGTCCGGTTTCAATGATTACTTTTTCAATATTAAACCATTGAACAGTATAGTAACAACCCAACTTTCTTCTGATTTACTCTCAGTAAATAAACACGAATGCTTCTCTTTCCTCACTCTTCTAGATTCATACCTGCCCCTTTCAACCAATCACAGATCAAGCTTGGTTAACAGCACCCGGAGGCCTGATGCCATAACTTTCTTCATCATTGAGGGCCTTGCCGATCTTGGCAAAGAAAAGATGGTGCTTTTTGTCATCCTCCTTCTGGGTTACATGATTATCCTGGGAGGAAACAGTATGATTATCTTTGTGGCGTTAACTGATTCCAAGCTCAAATCTCCCATGTATTTTTTCCTCTACAACCTCTCCTTTGTGGACATCATCTACACCACCTCTACCATCCCCACTATGCTGTCTGGCCTCTTGGCTGGCATGAAAACTATTTCTGTCCTGGGCTGCTTCCTCCAGATGCATGTTTTTATCCAGTTGGCTGTAACTGGTCGGGCCATCCTCACTGTCATGGCGTACGACCGCTACGTGGCCATCTGCAACCCTCTGCGCTACACCTCCATCATGACCAAGTCCGCCCGGGTGCTCCTTGTCGCAGGAGCCTGGAGCTTCGGTACCCTCTGCACGCTGCCGGCCACCTCCGTAGCTTTTCAGCGGTCTTACTGCGGCCCTAATTTGGTTAAACATGGCTGGTGCGACCCATCATCTGTTAGGCGGCTAGTGTGCGGAGACGTTACAGTAGATAACATTATTTCACTGTCCTGTGCCATGGTGGCACTTTTGGTCACAGGAGTCTTCATCCTCACTTCCTATATCCTGATTGGGGTTTCCATATTAAGGATGGGAGTAGTTCAGAGGCTGAAGGCCTTTCGGACTTGTGCCGCCCACCTGACTGTGGTGTCCATCTCTTACAGCTCGGCCTCCTGTGTATACATCTCCTACCGGGTGGGAAACATTCCACCAGAGGTACGTCAATCCTGACTGAAAATGTAGCATTTCCTTTGTCTCAGTACATGTCTCATATTTGTTCAACGAATAGGAAACCGAAGATGATATTTTTAGTACTAGTATTT
>Ga_S1_5_4Y
ACCTGGGGGACTGATGCCATCTCTGTCTTCATCATTCAGGGCTTTGCAAACTTTGGCCCCAAAAAAATGGTCCTTTTTGTCCTCTTGCTTCTTGGTTACATTATCATCCTGGGAGGAAACAGCATTATTATCTTTGTGGCGTTAACTGATTTGAAGCTGAAATCTCCCATGTTTTTTTTCCTCTACAACCTCTCCTTTGTGGACATCCTCTACACCACCACCACCATCCCAAAAATGCTGTCTGGCCTCCTGTCAGATGTGAACACCGTTTCTGTCCCGGGTTGCTTCCTCCAGATGCAGTTTGTCATTCAGCTAGGTATTACCAGCCGGGCCATCCTGACTGTCATGGCGTACGACCGCTATGTGGCCATCTGCAACCCCCTGCGCTACTCGGCCATCATGACCCTTCCAGTCCGGCTGCTCCTTATTGCAGGAGCCTGGAGTTTCGGGGCCTTCTGCACGCTGCCGGCCACCTCCATGTCCTTCCAACGGTCTTACTGCGGCCCTAATGTGGTTAATCATGGCTGGTGTGACCCATCATCCGTAAGGCGGCTGGTGTGTGGTGACGTTACGGTGGATAACATTGTTTCACTTTCCTGTGCTGTTGTGGCACTTTCGACCACAGGAATCCTCATCCTCACTTCCTATATCCTGATTGGGGTTTCGGTTTCGAAGATGGTAGTAGCACAGAGGCTGAAGGCCTTTGGGACTTGCGCCGCCCACCTGACTGTGGTGTCCATCTCCTACAGCTCAGCCTCGTGCGTATATATCTCCTACCGGGTGGGAAACTTTCCACCAGAGGTACGATGTCAATCATATCGTGAATATTTAGCTTTGCCTTTGTCTTAGTACAGCTCATATATTTTCACCAAGCAAGGTAAAC
>Ga_S1_5_5Y
ATGGAAAACTACACATATAACAACCCCACGCTCCAGCTGGAGGCTTTGCATATTTCAAAAGATTATTTCTATCTGCCCTTTTTTCTTGTTGTCCTCCTACCTGTTTATAATGATTTTCAAACATGAGTGTTATTACGAATGTGTGGTCCAAGCTTTTACCACACACGTTTGGTACCACCACTCACACTATGGGCGTGATTATGGCCTTTGACAGGTATGTGGCCCTCAGTAATCCCTTGCGATGTACTACAATAATGACAAATATAATGGTGATGACAGTTTGTGCCTGGTTAGTGGCTTTTGTTTAGGTCGGGGTTTTACTCGGTCTTACCATACGACTGAATTGATGTAGGACTTTGATCGTAAATCCTTACTGTGACAACGCCTCACTGTTTAAACTCTCCTGTGAGAGTGTGCTGATTAATAATATCTATGGCCTCACTTTCATCTTAGTACTTTTGAGATCTTCCATAGGTTGCATGGTTCTCACTTATACAAAGATCACAGTAGTCTCAGCAGTAATAACAAGTCTTCGAACAGTAAAGCCTTCAAGACCCTCAGCACTCACCTGGTTACATATCTCATTGTTGTTTTTAGTGGAATTTTCAAGTCACTTTTAACATACATGTCTGCTATTACTAATACTATAATACTATATAATATAATAATAATATCTATCACGTTTGTCATATTGTTAAGTCATATCGTTACGTTGTATTGTGTTATGTTGTCATTCTGTGAT
>Ga_S1_5_8Y
TCTAGCTTGGTTAACGGCACCCGGGGGCCTGATACTGTCACTTTCTTCATCATTGAGGGCCTTGCCGGCCTTGGCAAAGAAAAGATGGTGCTTTTTGTCATCCTCCTCCTGGGTTACATGATTATCCTGGGAGGAAACAGTATGATTATCTTTGTGGCGTTAACTGATTCCAAGCTCAACTCTCCCATGTATTTTTTCCTCTACAACCTCTCCTTTGTGGACATCATCTACACCACCATTACCATCCCCAGCATGCTGTCTGGCCTCCTGGTTGGCATGAAAACTATTTCTGTGCCGGGCTGCTTCCTCCAGATGTTTGTTTTTATCCAGCTGGCTGTAACTGGTCGGGCCATCCTGACTGTCATGGCGTATGACCGCTATGTGGCAATCTGCAACCCTCTGCGCTACGCATCCATCATGACCATGCCCGCCCGGGTGCTCCTTGTCGCAGGAGCCTGGAGCTTCGGTACCCTCTGCACACTGCCGGCCACCTCCATAGCCTTCCGGCAATTTTACTGCGGCCCTAATGTGGTTAAACATGGCTGGTGCGACCCATCATCTGTTAGGCGGCTAGTGTGCGGGGACGTTACAGTAGATAACATTATTTCACTTTCCTTTGCCATGGTGGCACTTTTGACAACAGGAGTCTTCATCCTCACTTCCTATATCCTGATTGGGGTTTCCATATTAAGGATGGGAGTAGTTCAGAGGCTGAAAGCTTTCGGGACTTGCGCCGCCCACCTGACTGTGGTGTCCATCTCTTACAGCTCGGCCTCCTGTGTATACATCTCCTACCGGGTGGGAAACATTCCACCAGAGGTACGTCAATCGTCCTACATATCCTGTTTAGTTTTTCCTTTTTGAGTACATATCTCATATTTGTTCAACGAATAGGACATTTAAAATCATATGTTTAGTACTAGAATTT
>Ga_S1_7_2P
ACAACAGTCCATAGACATGCTCTGGGGATTAGGTTGATTGGTAACTCTAAATTGCCTGTAGGTGTCACGTGCACTATTCCCAGCATGATTAAGGTATTCCTCTTTAAGGACAACTTTGTTCCATTCAACCTCTGCCTGGTACAAATGTATTTCTACTATGCTATTTTATCTATGGAGTCATATGCACTCGCTATACTTGCCTACGACCGGTTCATTGCAATATGTTTACCTATGCGCCAGAATTTATTCAACACACTGCCGATCATGTTGTGTATTGTGGGCGGGACTTGGGTTTACAATCTGGGAAGAGTCGCACACAGCACGGCGATCATGACTCGACTGTCATTTTGCAATTCTGTCAGAGTGAACAGCTATTTCTGTGACTATGCGCCTGTGTTCAGACTCGCCTGCAATGATTACACATTGCATTGGTCAATAGCCTCAACTTCTAGTATGGTGAATCTGATGGTCCCTTTTACTGTTATTATTCTGTCTTACCTCAGCATATTGGCCACTGTGTTCAGAATGAAATCAGTAAGCAATAGGATGAAAGCTCTTGCCACTTGCATTGAGCATCTCATCCTTGTTACTGTATTTTACATTCCTATATTCACCATATTCTTAATAGGGCTTTATGTCCGATCCATTGACCCTGACCAGCGTGTCTTGAGCCTGTCACTTGCCACTTGCATCCCACCCTGCATCAATCCGATTGTATATTCTTTGAAGACCAGAGAGATTAAAACCAGAGCTCTGGCACTGGTTCAGAGAATTAAAACCGGTCCG
>Ga_S1_7_17P
CTTGACAACTTTTACAATGAATTTATTCAACTCTGCTCTCGGGAAAAACATTACTTGGATCGTAATTTTAGAACTCCTAAATATATTGCAGTTTTTAACTTAGCATTTGTGGACTTGTTGGGTAGCTCTGCTCTGGTGCCGAAGCTTCTTGACATCTTTCTGTTTAACCATCGCTACATCTCCTACAACGACTGCTTGACCTTTGTTTTTTTCAGCTACACCTTCCTTGGCATGCAGGTTTTTAATCTGATTGCACTCTCCTATGACAGATTAATTGCCATAATGCACCCTCTGCACTATCATGCGAAGGTTAATCACAGGTTCATGCTGTCTTTGATTGCCTCTTTCTGGGTGTTTGTTATAATTGCTACTGTCGTTTTAGTTGGTCTTCTGACCAGACTTTCATTCTGCAGGTCTGTGGTTATTGACAGTTATTTCTGTGACCACGGCCAGATATACAGGCTGGCCTGCAATGACAACACACCCAACTATGTCTTTGCTTTGTTCATAATAGTTCTAGTTCTGTGGCTTCCACTCTCATTCATCTTGTTAAGTTATGTATGTATTGGTTATGCTTTGTCTAAAGTGGCCACAGCTCAGGAAAGATACAAGGCCTTTAAAACCTGCACAACTCATCTCTCACTAGTGGCAATTTATTTTATCCCAATATTAATCACATATACTGCAGGCTCACAGATACATCCAAATGCCAGGATCATAAACCTCTCTCTTACCTCTGTTTTTCCTCCCATGCTGAACCCAATCATTTATGTTCTGCAGACACAAGAAATCAAAGCATCAGTGAAAAAAATATTTAGTCAGAAAGTCAGAAAGCAATCCAAAATTAAAGTGAAGAAGGTTATCATAAAT
>Ga_S1_7_11Y
AACATCACTTTTCTGCGTCCTGCTTATTTCGTAATAAGAGGTTTCTCTGGGATACCTAATATCAAGTATTACTATGTCTTCCTCTGTTTTGTTTATACGGTTTCAGTGCTTGGAAATACAGTTGTCATTGCAGTAGTATATTCAGATCATAATTTGAGAACTATATTGCAGTATTTAATTTAGCATTTGTGGACTTGTTAAGTAGCTCTGCTCTGATGTCGAAGCTTCTTGACATCTTTCTGTTTAACCATCGCTACATCTCCTACAACGACTGATTGACTTTCCTTTTTTCAACTACACTTTCCTTTCCATGCAGGTTTTTAATCTGGTTGCACTCTCCTATGACAGATTAATTGCCATCATGCACCCTCTGCACTATCAAGTGAAGGTGACTCACAGGTTCATGCTGTCTGCAATTATTGCTGATCTTGTTGCAATTGGTCTTCTTACCAGACTTTCCTTATGCAGGTCTGTGGTTATTAACAGTTCTTTCTGTGACCAGATATACAGGCTGGCCTGCAATGACCACACACCAAGCTATGTCCTTGCTAAGTTCTTAATAGCTCTATTTTTTATGTTTCCATTGGCATTCATCCTGTTAAGTTATATATGTATTGGTTATGCTTTGTCTAAAGTGGCCACAGCTCAGGAAAGATACAAGGCCTTTAAAACCTGCACAGCTCATCTCTCACTAGTGGCAATCTATCAGGTTCAGGAATACATCCAAATGCCAGAATCATAAACCTTTCTCTGGCCTCTGTTTTTGCCTGCCTGTATTCGCGGGGGCGGCAGTGCCGT
>Ga_S1_16_9N
ATGCATAATTTTTCTTATGTAAGGTTGTTTTTTCTATCAGGTTTAAATGAAACAATGAACCTCAGAGTTGTTCTCTTCTCTGTAACTTTACTGTGTTATTGTTGTATTGTGCTGATAAACATTGCTCTTATTGTGACCGTCATCTTGGATAAGAACCTGCACGAACCAATGTATATTCTACTGTGCACTTTGTGCATGAATGGACTTTATGGGACAACAGGTTTCTACCCAAAGATTCTGTGGGATCTGCGGTCTCCTGTTCATGTAATCTCTTTTTCTGGATGCATTGTTCAGGGTTTTGTGATACACTCATTTGTCTGCAGTGATTTGTCCATTCTTGCAGTAATGTCATATGACAGATATGTGGCTATATGTCGACCCCTGGTGTACCACTCTGTCATGTCAAAGAAGAGACTTTTAATGTTAATATCTTTCTCCTGGTTCACACCTTTTTATATTGTAGGAACAAATATGATCCTTACTTCTAGATTAAAGGTATGCAGCCCATATATTGCCAGACTTTTTTGTGTGAACTGGGTTATTGTGAAACTTGCTTGTTTCCCAGCTGACACTGTTGTTAACAACATAGCTGGTTACATTGCAATTATCGTTTACGTATTTTCATGGATTTTTCATAGTTTGGTCCTACTTGTATGTCATCAGAACATGTGTGAACTCTTTAGAAAACAGGGCAAAGTTCATGCAGACATGTGTGCCACATTTAACCTCCTTGCTCATTTTCCTTGTGACCATACTTTTANNNNNNNNNNNNNNNNNNNNNNNNNNNNNNNNNNNNNNNNNNNNNNNNNNNNNNNNNNNNNNNNNNNNNNNNNNNNNNNNNNNNNNNNNNNNNNNNNNNNTATTGCATAGAATATCTTGTCATTCCTCCAATAATTAATCCTCTAATTTATGGTTTTAAATTGAGCAAAATTAGGAAAAAAATCCTGCATGGTATTATTTATAAGATACTAGTTAAATCCTAAA
>Ga_S1_16_13Y
ATGGATAACACATCTCAAATAACATCATTTGTTCTTTCAGGTTTAAATGTGATGAAGTACCAACAAGTTGCTCTCTTCTCTCTAACTTTAATATCTTATTGTTCTGTTGTGGTGGTAAATGTTGCTGTTATTGTGACCATCATCTTTGATAAGAACATGCATGAACCGATGTATATTCTACTGTGCAGTTTCTGCATGAATGGACTTTATGGGACAACAGGGTTCTACCCAAAGATTCTGTGGGATCTGCTGTCTGCTGTTCATGTAATCTCTTATTCTGGATGCTTTGTTCAGGCTTTTGTGATTCACTCATTTGTCTGTAGTGATTTGTCCATTCTTGCAGTAATGTCATATGACAGGTATGTGGCTATATGTCGACCCCTGGTGTACCACTCGGTCATGTCAAAGAAGAGACTTTTAATGTTAGTATCTTTCTCCTGGTTCACACCTTTTTGCATTTCTGCCGTAAATATGATCCTCGCATCTAGATTAAAGTTATGCAGCTCATATATTGCCAGACTTTATTGCATTAATTGGATTATTGTGAAACTTTCTTGTTTCCCAGCTAACACTACTGTTAACAATATAGTGGCTAACATAACAATCATCTTTTTCTTATTTCATTTTTTTTTCATAGTCTGGACCTAAGTCTATGTCATCAAAACCTGCGTGAATTGTTCAGAAAACAGGGCAAAGTTCATGCAGACATGTGTGCCACATTTAATCTCCTTGCTCATTTTTATTGTCACTATAATGTTTGATGTCTTGAATCTGCGATTTGGTTCAAATCTGTCTCCGACCATTCAAAATGTTATTGCATTAGAACTTCTCATTATACCTCCGATCATGAATCCTCTCGTTTATGGTTTTAAATTGACCAAAATTAGGATCAGAATTTTAAGTTTTATAACTTGTCAAATAAAA
>Ga_S1_16_14Y
ATGCCTAATTCTTCTCATGTAAGGTTGTTTTTTCTTTCAGGTTTAAATGAAACAATGAACCTCAGAGTTGTTCTCTTCTCTGTCACTTTACTCTGTTACTGTTTCATTGTGCTGGTAAATGTTGCTCTTATTGTGACCATCATCTTGGATAAGAACCTGCATGAACCAATGTATATTAGATTGTGCACTTTGTGCATGAATGGACTTCATGGCACAACAGGATTCTACACAAAGCTTCTGTGGGATCTGCTGTCTGCTGTTTATGTAATCTCTTATTCTGGATGCCTTGTTCAGGCTTTTGTGATTCACTCATTTGTCTGCAGTGATATCTCCATTTTTGCAGTTATGTTATATGACAGATATGTGGCTATATGTCGACCCCTGGTGTAC
>Ga_S1_16_15P
ACTACCACTTCTAAGTTATGCATCTCTGCATCCCATCTTTTGAAGCGCAATTCTTCCCTTCACGCCATGGAGCCTGAAAGAAAAAGAGTTTTTTTGTCGTGTCACCATTTTGATATTTGGTATTTGTTTTTATTTCCTTGTTGTTTCATCCTGTTCCTCTCAGTTTCCGCTGATCAGAATTCAAATTTCAAATTTCATCATCATCATCATTTTATTTCCTGCAGTGCAGACATGCTTCCTATCTCTATCTTTACACTCTTGCAAAACAATCTTACAAAATATGTGCAGAACATAACATATTTTTATATCAAGTCCCATGTTGCGCCAATAGGCCACCAT
>Ga_S1_16_16Y
ATGGATAACGCATCTCAAATAACATCATTTGTTCTTTCAGGTTTAAATGTGATGAAGTACCAACAAGTTGCTCTCTTCTCTCTAACTTTTATATCTTATTGTTCTGTTGTGGTGGTAAATGTTGCTGTTATTGTGACCATCATCTTGGATAAGAACATGCATGAACCAATATATATTCTACTGTGCAGTTTCTGCATGAATGGACTTTATGGGACAACAGGTTTCTACCCAAAGACTCTGTGGGATCTGCTGTCTGCTGTTCATGTGATCTCTTATTCTGGATGCCTTGTTCAGGCTTTCGTGATGGAGTCATTTGTCTCCAGTGATATGTCCATTCTTGCAGTAACGTCATATGACAGATATATGTCGACCGCTGGTGTACCACTCTGTCATGTCAAAGAGACTTAATATTAGTGTCTTTCTCCTGGTTCACACCTTTTTGCATTTCTGCCGTGACTATGACCCTCACATCTAGATTAAAGTTATTCAGCCCATATATTGCCAGACTTTATTGCATAAATTGGATTATTGTGAAACTTTCTTGTTTCCCAACTGACACTATAGTTAAGAGCATAGTGGCTAAAATAGTAATAATAAATTCCTTATTTCAGGTGTCTTTTTTAGTCTGGACCTACGTGTATGTCATCAGAACCTGTGTGACGTGTGTGCCACATTTACCCTCCTTGCTCATTTTTACTGTCACTATAATGGTTGATATTTTTAATGTAAGATTTGGATCTCTCTCCAACCACTCAAAATGTTATTGCAATAGAGCTTCTCATTATACCTCCGATCATGAACCCTAACCCTCGTTTATCGCTTTGAATTGACCAAAATTAGGAACAATTTTGGGTGGTTTTAATTTAAAAAATAAAATGCATCATCGTGTT
>Ga_S1_16_25YN
ATGTTATTGTGCAATAACATGATTATTAATCATCATTATTCTGACGACTTGTGTTTGCATTGCTGCGTTTTTCAGTCAAGAATAAGGTTGCACAAATTAAAAATTGCACACTCAACCTTGTTAGGCCGTGTTTTTTTTTTTTTCCTGAGATGCTAGCCAATGAGCAGTCTGCATTAAGGGGGCGGGTTCCCTTCAACACTGCAACACGGAGGCACTTGGGCATGTCTCATATGTTCATTCCATCTATATTTAACATGCACAGAGCGCATCACTAGCTAACGAGGAACGTTCCTGCCTTTTTACAAAATTGCATGTTTTGTCTCTTTGTTTCTTATCACTGCTCAGGACTTTCAGGTTTGAGGTTTGGTTTGGAAAAGTAATCTAAAATGACTNNNNNNNNNNNNNNNNNNNNNNNNNNNNNNNNNNNNNNNNNNNNNNNNNNNNNNNNNNNNNNNNNNNNNNNNNNNNNNNNNNNNNNNNNNNNNNNNNNNNNNNNNNNNNNNNNNNNNNNNNNNNNNNNNNNNNNNNNNNNNNNNNNNNNNNNNNNNNNNNNNNNNNNNNNNNNNNNNNNNNNNNNNNNNNNNNNNNNNNNNNNNNNNNNNNNNNNNNNNNNNNNNNNNNNNNNNNNNNNNNNNNNNNNNNNNNNNNNNNNNNNNNNNNNNNNNNNNNNNNNNNNNNNNNNNNNNNNNNNNNNNNNNNNNNNNNNNNNNNNNNNNNNNNNNNNNNNNNNNNNNNNNNNNNNNNNNNNNNNNNNNNNNNNNNNNNNNNNNNNNNNNNNNNNNNNNNNNNNNNNNNNNNNNNNNNNNNNNNNNNNNNNNNNNNNNNNNNNNNNNNNNNNNNNNNNNNNNTTTCTCATGGCTGGCCACCCTGTGGCTGTGAATCAATGATCACAATTTTGACGTCCCCACTGAAATTTTGTAGCTCCAAATAGATAAACTCTACTGTGAGAACCTGGTCCCTTGTTAAACTTGCCTGTGGCTCAACGAGAACAAACGACATATTTGGATTGATTGTCATTGCTTTTTATTGTGTGCATTTCCTCTTCATTGTGTGTTCTTACGTGCAGTTGGTAAAATCTGCTTTAAAGTCCACAAAGGGCAAGAGAAAGTTCACACGGACATGTGTGCCACATTTGTTGTGTCTGCTTAATGTCTCTGTTGCTTTGCTGTTTGATGTTATGTACTCGAGGTATGGATCTGCATCTGTGCCACAAAGTGTAAAAAACTTCTTCGCCATACAATTTATCGTAATTCCACCAATTTTAAACCCTATTATTTATGGACTGATACTGACTAAAATACGAAACAGAATAATATATTTGTGTGGGATGGCAGGTCAAAGGTTTCAATTGAGAGTGAAGGTT
>Ga_S1_16_26Y
ATGGAAAACAGTACTGGTTCCTTTTATTTTAATTTAACCATGTTTGTGAGCATTGGACACTTCCACTATCCTGTCTTTGTTTTTTGCCTCCTGATCTACACCTTTATTGTAGCTGCTAACCTTGTCATCATACTGGTGATATTCCGAGAGAAAGCGCTGCACAAGCCCATGTACGTGTTTATTGCATGTTTATCTGTCAACGCTCTGTATGGTTCTATTGGCTTCTTTCCCCGATTTCTGACGGACCTTTTGTCTGACACTCATATGATCTTACGTCCTGCTTGTTTCTTTCAGATTTATGTAATATACACATATGCGTCCCACGAGTTCACCATTCTGGCCATTATGGCCTATGATAGATATTTGGCTGTGTGCCGTCCTTTACACTATCACAGAAAGATGACATCCAAAACCGTGCTGAAATTGGTAGCGTTGGCTTGGATTTTTCCAGCTTTTGGTCTCACAGTATGCGTTTATTTATCTTCCCGGCTTCCTTTATGCGGTAATGAGATACAGAAAGTGTTTTGTGCCGTGTGGAATATAGCTAAATTATCATGTGTTACCACAGTTGTCAACAACATTGTCGGTATGATTGTGACCGGAGCCACAGTTCTATTTCCGCTTTTTTATGTCTTGTACACCTATTTTCAAATTGTAGTTGTTTGCTGGAAAAGCTCAGCAGAATTCAGAAGGAAAGTAGTACAGAGCTGTCTGCCACACGTTGTTTCATTTGGGATTTATTCTGTCATAGGATTTAGTGATATCGCCTTAAGTCGGTATAATATAGAAGAGATACATCCTTATTTGGCCATTATCTTTTCACTGGAGTTTTTTTGTTATTCCTCCAGTTCTGAATCCTCTTCTGTACGGCATTAAATTACCAGAAATCAGAAGGCACATTTTAAAGATGCTAAAGTGGGACAGAATGAGA
>Ga_S1_16_30Y
ATGGATAATGTTTCAGTAATAACTATGTTTACTCTTTCAGGTTTAAGTGAGACAACACACTACAGAGGTTTTCTCTTTGCTCTGACGTTGTTGTGATATGGCTGGTAAATTTGACCATTATTGTGACAGTCATTGCGGACAAAAAGTTCAACGAGCCCATGTACATCTTCCTCTGCAACCTGTACCTCAATGGACTCTACGGGACAGAAGGCTTTTACCCCAAATTCTTCATGGATCTACTGTCTCCCACACACGTCATCTCTTATGCTGGATGCCTTCTGCAGGGTTTTGTGTTGCACTCTTCGGCTTGTGCTGATTTCTCTCTTCTGGTGCTCATGGCCTACGACAGATATGTTGCTATATGTCGCCCTCTGGCGTACCACTCTGATGACTAAACAGAGAATGTGTGTTTTTGTGTTTTTTGCTTGGCTTATTCCCTTTTTCCTGATACTCATGGGCACAGTAACAACTGCGACTACGAGGTTATGCGGCTCACACATACCAAAGATCTTCTGTGTTAATAGGTTGATTTCTAGAATGGCTTGTTCTGCCTCCGTTGCAGCAATTGTAATCCCAGCTTTTAATTATACTTTTTATTTTGCCCATTGTGGGTTTGTTTGTTGGTCTTATATATATATATGATTAGAAGATGCCGGAAATCCAAAGAGAACATGACTAAATTCATGCAGACATGTGTACCACATTTGTTCTCTTTAATCATAGTGGTCGCTTCTTTGCTGTTGGATTTGTTGTACATGCGATTTGGGTCAAAAGATTTACCACCAGGTGCGCAAAATTTAATGGCAATGGAATTTCTCCTCATTCCTCCAATTATCAATCCCTTGATATATGGTTTGAAACTGACAAAAATAAGATATAGCATTCAAAATGTCATGTGTAATGAGATATCACGAGCTGGTTTGCAGAAAATACATTTTGGTTTT
>Ga_S1_16_32Y
ATGGATAATGTTTCAGTAATAACTATGTTTACTCTTTCAGGTTTAAGTGAGACAACACACTACAGAGGTCTTCTCTTTGCTCTGACGTTGTTGTGATATGGCTGGTAAATTTGACCATTATTGTGACAGTCATTGCGGACAAAAAGCTCCACGAGCCCATGTACATCTTCCTCTGCAACCTGTGCCTCAATGGACTCTACGGGACAGCAGGCTTTTACCCCAAATTCTTCATGGATCTACTGTCGTCCACACACGTCATCTCTTATGCTGGATGCCTTCTGCAGGGTTTTGTGTTGCACTCTTCGGCTTGTGCTGATTTTTCTCTTCTGGTGCTCATGGCCTACGACAGATATGTTGCTATATGTCGGCCTCTGGCGTACCACTCTGATGACTAAACAGAGAATGTGTGTTTTTGAGTTTTTTGCTTGGCTTATTCCCTTTTTCCTGATACTCATGGGCACAGTAACAACTGCGACTACGAGGTTATGCGGCTCACACATACCAAAGATCTTCTGTGTTAATTGGTTGATTTCTAGAATGGCTTGTTCTGCCTCCGTTGCAGCAATTGTAATCCCAGCTTTCAATTATACTTTTTATTTTGCCCATTGTGTGTTTGTTTGTTGGTCTTATATATATATATGATTAGAAGATGCCGGAAATCCAAAGAGAACATGACTAAATTCATGCAGACATGTGTACCACATTTGTTCTCTTTAATCATAGTAGTCGCTTCTTTGCTGTTTGATTTGTTGTACATACGATTTGGGTCAAAGAACCACAAGGTGCGCAAAATTTAATGGCAATGGAATTTCTCCTCATTCCTCCAATTATCAATCCCTTGATATATGGTTTGAAACTGACAAAAATAAGATATAGCATTCAAAATGTCATGTGTAATGAGATATCACGAGTTGGTTTGCAGAAAATACATTTTGGTTTT
>Ga_S1_16_58Y
ATGGATTATAGATTAAATGTGATTTATATAACTTTTGGTGGGCATGTGGAAGTGCACAAATATAGATATCTTTATTTTGTGATCATGTTTACGGTGTATATGTTAATAATTAGCAGTAATGTCACTATTGTGTGCATCATAATGATTCATAAAAACCTGCATGAGCCAATGTACATTTTCATTGGAGCTTTGTTAATCAACTCTGTTCTTTTCAGCACTGTTATCTACCCAAAGCTTTTGATTGACTTCTTATCAGAAAAACCGATCATATCTTATCCAGCATGTCTCTGCCAGTGGTTTTCATATAACTGGTTAGCCTCTTCAGATTTCTTTCTCTTGTCCATCATGGCCTATGACAGATATGTGTCTATATGTAACCCTCTGCAATATACAACATCATGCAAAAAACAACTGTTAACATTTTCCTGTTTTCCGCTTGGATTCTGCCTGCTTGTCTATTTTCAGTAATAACAATAATAAGTGCTATGACAGAAATCTGTCAGTTTCATTTGAAAGGAATACTTTGCAACAGCACAGTTCAAACACTTCACTGTGTGAGATCAAGAATAATGTATATATATATGGCTTGTTGATTTTGGTTACTTTTTTATTCCTCCCTTTGCTCTTCATACTCTACACATACTGCAGGATACTTGTAGTATCGTATCGATGTAGAGGAGTCAGGAGAAGAACTGCACAGACCTGTTTACCCCATCTGCTGGTTCTAATAAACTTTTCCTGTTTAGCTGCATATGATGTACTTCTTCCTCGACTAGAACTTGATTCTCCAAAAAATGTACGTTTTATTATGACTGTACAATTTGTAATATATAGCCCTCTTTTTAATCCAATCATTTATGGACTAAAAATTAGGAGAATTAATGATCACCTTAAGAAGCTCTTTACAATGTCAAAGTGTTTTCAGATG
>Ga_S1_16_59Y
ATGAATAATCTCTTAAATGTTACTTATATAACTTTTGGTGGGCATGTAGAAGTGCACAAATATAGATATCTTTATTTTGTGGTCATGTTTACGGTGTATATTTTAATAATTAGCAGTAATGTCACTATTGTGTGTATCATAATGATTCACAAAAACCTGCATGAGCCAATGTACATTTTCATTGCAGCTTTTGTAATCAACTCTTGTTCTTTTCAGCACTGCTATCTACCCAAAGCTTTTGATTGACTTCTTATCAGAAAAACAGATCATATCTTATCCAGCATGTCTTCTGCCAGTGGTTTTCATATACTGGTAGCTGCTCAGATTTCTTCTCTTGTCCATCATGCCTATGACAGATATGTGTCTATATGTACCTCTGAAATATACAACCATCATGCAAAAAACAACTGTTAACATCTTTCTATTTCAGCTTGGATTCTGCCTGCTGTCTATTTTCAGTGATAATATTACTATTTGCTAAAAAGGAAATCTGTACATTTCATTTGAAAGGAATACTTTGCAACACCACAATTCTAACACTTCACTGTGTGATGTCAAGAATACTGAATATATATGGCGTGTTGAGTTTTGTTACTTTTTTATTTCTCCCTCTGCTCTTCATACTTTTCACATACGCCAGGATACTTGTAGTATCGTATCGCTGTAGAGGAGTCAGGAGAAGAGCTCTACAGACCTGTTTACCCCATCTGCTGGTTCTTATCAACTTTTCCTTTTCAACTGCATATGATGTACTTCTTCCTCGACTGGAACTCGATTCTCCTAAAATTGTACGTTTTATTATGACGGTACAATTTGTAATATATAGCCCTCTTTTTAATCCGATCATTTATGGACTAAAAATAAGGAGAATTAATGATCACCTTAAGAAGCTTTTCTCTAGAATGTTGAGGGGTGTTCAGCTGTTAAGT
>Ga_S1_16_41Y
ATGGATTATAGATTAAATGTGACATATATAACTTTTGATGGGCATGTGAAAGTGCACAAATATAGATATCTTTATTTTGTGATCATGTTTACGGTGTATATGTTAATAATCAGCAGTAATGTCACTATTGTGTGCATCATAATGATTCACAAAAACCTGCATGAGCCAATGTTCATTTTCATTGCAGCTTTGTTAATCAACTCTGTTCTTTTCAGCACTGCTATCTACCCAAAGCTTTTGATTGACTTTTTATCAGAAAAACAGATCATATCTTATCCAGCATGTCTCTTGCAGTGGTTTTCATATTACTGGTTTGTCGGTTCAGATTTCTTTCTCTTGTCCATCATGGCCTATGACAGATATGTGTCTATATGTAACCCTCTGAAATATACAACCATCATGCAAAAAACAACTGTTAACATTTTCCTGATTTCAGCTTGGATTCTGCCGGCTTGTTTGTTCTCAGTAACGGTATTAATAAGTGCTAAAAGAGAAATCTGTACTTTTCATTTGAAAGGAATACTTTGCAACAGCACAGTTTTAACACTTCACTGTGTGAGATCAAGAACACTGAATATATATGGCTTGTTGAATTTTGTTACTTTTATAATTATCCCTGTACTCTTCATACTCTTCACATATGTTAGGATACTTGTAGTATCGTATCGATGTAGAGGAGTCAGGAGAAGAGCTGCACAGACCTGTTTACCTCATCTGCTGGTTCTAATCAACTTTTCCTGTTTAAGTGCATATGATATACTTCTTGCTCGACTGGAACCTGATTTTCAAACATGGTAGGTTTGATAATGGCTTTACAAGTTGTAATATATCACCCTATTTTTAATCCAATCATTTATGGACTAAAAATGAGGAGAATTTATGATCACCTTAAGAGGCTCTTCTGCAAAATGGTG
>Ga_S1_16_64P
CTCTTGTCGTTCATGGCCTATGACAGATATGTGTCTATATGTAACCCTCTGAAATATACAACCATCATGCAAAAAACAACTATAAACATTTTCCTGTTTTCAGCTTGGATTGTGCCTGCTTGTCAGTTTTCAGTAGTAATAATACTCAACGCTATGAAAGAAATCTGTACTTTTCATTTGAAAGGAATACTTTGCAACAGCACAGTTCAAACGCTTCATTGTGTGAAGTCAAGAATACTTAATATATTTGGCTTGTTTAATTTTGTTACTTTCTTAATTCTTCCTGTACTCTTCATACTTTTCACATACGGCAGGATACTTGTAGTATCGTCTCGATGTAGAGGAGTCAGAAAAAGAGCTGCACAGACCTGTTTACCTCATCTCCTGGTTCTAATCAACTTTTCCTGTTTAAGTGCATACGATGTACTTCTTCCTCGACTTGAACTCAATTCTCCAAAAATTATAAATTTAATAATGGCTTTACAAGCTGTAGTATATCACCCTCTTTTCAATCCAATCATTTATGGACTAAAAATGGGGGGGATTTATGATCACCTTAAGAAGCTCTTCTGCAGAATGGTG
>Ga_S1_16_63Y
ATGATGAACATTTTATGTAACATTATTAATGGACTCCTGAAAGTGCACAAATACAGACATCACTTATCTTTATTTTGTGATCATGTTCACGGTGCATCATAATGATTCAGAAAAACCTGCATGAGCCAATGTACATTTTCATTGCAGCTTTGTTAATGAACTCTGTTCTTTTCAGCACTTTTGATTGACTTCTTATCAGAAAAACAGATCATATCTAATCCAGCATGTCTCTTCCAGTGGTTTTCATATTACTGGTTAGCAATTTCAGATATCTTGCTCTTGTCCATCATGGCCTATGACAGATATGTGTCTATATGTAACCCTCTGAAATATACAACCATCATGCAAAAAACAACTGTTAACATCGTTCTTATTTCGGCTTGGATTGTGCCTGCTTGTTTGTTCTCAGTAGGACTATTACTAATTGCTAAAAAAGAAATATGTACATTTCATTTGAAAGGAATACTTTGCAACACCACAATTGTAACACTTCACTGTGTGATGTCAAGAATACTGAATATATATGGCGTGTTGAGTTTTGTTACTTTTTTATTTCTCCCTCTGCTCTTCATACTTTTCACATACGCCAGGATACTTGTAGTATTGTATCGATGTAGAGGAGTCAGGAGAAGAGCTGCACAGACCTGGTTTACCCCATTTGCTGGTTCTTATCAACTTCTCCTGTTCAAATGCATATGATGTACTTCTTCCTTGACTGGAACTCGATTCTCCTAAAATTGTACGTTTTATTATGACGGTACAATTTGTAATATATGGCCCGCTTTTTAATCCGATCATTTATGGACTAAAAATGAGGAGAATGAATGATCATCGTAAGAAGCTTTTCTTTAGAATGTTGAGGGGTGTTCAGCTGTTAAGT
>Ga_S1_16_66YP
ATGGATTATAGATCAAATGTGACATATATAACTTTTGGTGGGCATGTGGAAGTGCACAAATATGGATATCTTTATTTTGTGATCATGTTTACGGTGTTTATTTTAGTAATTAGCAGTAATGTCACTATTGTGGGCATCATAATGATTCACAAAAACCTGCATGAGCCAATGTACATTTTCATTGCAGCTTTGTTAATCAACTCTATTCTTTTCAGCACTGTTATCTACCCAAAGCTTTTGATTGACTTTCTATCAGAAAAACAGATCATATCTTATCCAGCATGTCTCTGCCAGTGGTTTTTATATTACTGGTTAGCCGCTTCAGATTTCTTGGTCTTGTCCATCATGTCCTATGACAGATATGTGTCTATATGTAACCCTCTGCAATATACAACAATCATGCAAAAAACAACTGTTAACATTTTCCTTTTTTCCGCTTGGATTCTGCCCGGTTGTTTGTTTTTAATATTATTGTTACTAAGTGCTAAAAAAGACATCTGTACGTTTCATTTAAAAGGGATACTTTGCAACAGCACAGTTCAAACACTTCACTGTGTGAGATCAACAATATTGAATATATATGGTTTGTTTCTTCTTGTTATTTTTTTATCCTCCCCGTGCTCTTTATACTATTCACATACAGCAGGATACTTGTAGTATCGTATCGATGTAGAGGAGTCAGGAGAAGAGCTGCACAGACCTGTTTACCTCATCTGCTGGGT
>Ga_S1_16_47YP
AGCATGTCTCCTCCAGTGGTTTTCATATTACTGGTTAGGAGGTTCTGACTTCATTCTCTTGTCCATCATGGCCTATGACAGATATGTGTCTATATGTAACCCTCTGAAATATACAACCATCATGCAAAATACAATTGTTAAGATTTTCCTCTTTTTAGCTTGGGCTCTGCCTGCTTGTCAGGTTTCAGTAGTAATATTACTAAGTGTTAAAAAAGAAATCTGTAAGTTTCATTTGAAAGGAATACTTTGCATCAGCACAGTTCGAACACTTCACTGTGTCAGATCAACAATACTGAATTTATATGGCTTGGTTGTTCTTGTTACTTCTGTACTTTTTCCTGTACTCTTTATACTCTTCACATAGAGCAGGATACTTTTAGTATCGTATCAATTTAGAGGAGTCAGGAGAAGAGCTGCACAGACCTGTTTACCCCATCTGCTGGTTCTAATCAACTTTTCCTGTTTAATTGCATATGATGTAATTCTTCCTCGACTGGAACTTGATTCGCCAAAAATTATACGTTTAATAATGTCTTTACAAGTTTTAATATATCACCCTCTTTTTAATATATCACCCTCTTTTTAATCCAATCATTTATGGACTAAAAATGAGGAGAATTTATCATCACCTAAAGAGCCTCTTCTGCAGATTTCACACTCTGACTTCTTCTGTAGTGTCTTCACACGGA
>Ga_S1_16_53Y
TTGATCAACTCTGTTCTTTTCAGCACTGCTATCTACCCAAAGCTTTTGATTGACTTTGACTTTTTATCAGAAAAACAGATCATATCTTATCCAGCATGTCTCCTCCAGTGGTTTTCATATAACTGGTTAGCCGCTTCAGACTTCTTTCTCTTGTTGTTCATGGCCTATGACAGATATGTGTCTATATGTAACCCTCTGAAATATACAACCACCATGCTACATACAGTTGTTAATATTTTTCTTATTTCTGCTTGGATTGTGCCTGCTTGTTTGCTACTAGTAGTATTATTAGTAAGTGCTAAAAAATAAATCTGCAAGATCCATTTGAAAGGAATACTTTGCAACAGCACAGTTCTAACACTTCCCTGTGTGAGATCAAGTATACTGAATATATATGGCTTGTTTCTTTTTTTATTTTTGTAATACTTCCTGTACTCTTCATACTTTTCACATACAGCAGGATACTTGTATCGTATCGTATCGATGTAGAGGAGTCAGGAGAAGAGCTGCACAGACCTGTTTACCCCATCTGCTGGTTCTAATCAACTTTACCTGTTTTTTTGGATATGATGTACTTCTTGCTCGACTGGAACTCGATACCCCAAAAATTGTACGTTTTATTATAACTGTACAATTTGTAATATATAGCCCTCTTTTTAATCCAATCATTTATGGACTAAAAATGAGAAAAATTCATGATCACCTAAAGAAGCTCCTCTGCGAAATGTGGTGTCTTCACACTGAC
>Ga_S1_16_54Y
ATGGATAATAGATCAAATATGACTTACATAACTTTTGGTGGGCATGTGGAAGTGCACAAATACAGATATCTCTATTTTGTGATCATGTTTACGGTGTATATGTTAATAATTAGCAGTAATTTCACTATTGTGTGCATCATAATGATTCACAAAAAACCTGCATGAACCAATGTACATTTTCATTGCAGCTTTATTGATCAACTCTGTTCTTTTCAGCACTGCTATCTACCCAAAGCTTTTGATTGACTTTGACTTTTTATCAGAAAAACAGATCATATCTTATCCAGCATGTCTCCTCCAGTGGTTTTCATATAACTGGTTAGCCGCTTCAGACTTCTTTCTCTTGTTGTTCATGGCCTATGACAGATATGTGTCTATATGTAACCCTCTGAAATATACAACCACCATGCTACATACAGTTGTTAATATTTTTCTTATTTCTGCTTGGATTGTGCCTGCTTGTTTGCTACTAGTAGTATTATTAGTAAGTGCTAAAAAATAAATCTGCAAGATCCATTTGAAAGGAATACTTTGCAACAGCACAGTTCTAACACTTCCCTGTGTGAGATCAAGTATACTGAATATATATGGCTTGTTTCTTTTTTTATTTTTGTAATACTTCCTGTACTCTTCATACTTTTCACATACAGCAGGATACTTGTATCGTATCGTATCGATGTAGAGGAGTCAGGAGAAGAGCTGCACAGACCTGTTTACCCCATCTGCTGGTTCTAATCAACTTTACCTGTTTTTTTGGATATGATGTACTTCTTGCTCGACTGGAACTCGATACCCCAAAAATTGTACGTTTTATTATAACTGTACAATTTGTAATATATAGCCCTCTTTTTAATCCAATCATTTATGGACTAAAAATGAGAAAAATTCATGATCACCTAAAGAAGCTCCTCTGCGAAATGTGGTGTCTTCACACTGACTGTCATTGTTTTGTGTCAAAATACAGATATATGAATACTTTGAACATTCAAAGACTTGTTTCTAAA
