# Supplementary material for: Evolutionary Patterns and Selective Pressures of Odorant/Pheromone Receptor Gene Families in Teleost Fishes
Source: PLoS One. 2008 Dec 31;3(12):e4083. doi: 10.1371/journal.pone.0004083 (PMC2605262; doi:10.1371/journal.pone.0004083)
Supplement: Data S3 — Nucleotide sequences of pufferfish TAAR genes and pseudogenes (FASTA format text file). (0.02 MB TXT) [file pone.0004083.s007.txt]

>Tn7_Un_1
ATGGAGCCAGTTTTCTGTTATGAATCTAAGAACATTTCCTGTGTAAAGACCGTCTATCCGCTGCCCATACGTGTCATCCTTTACATGGTTCTAGGGGTCATGGTTGTTGTGACTGTGTGTGGAAACCTTTTGGTCACTGTTTCTATCATCTATTTTAAGCAGCTCCACACTCCAACCAACTACCTGTTGGTCTCTCTTGCTGTGTCTGACTTTCTCCTGGGGTTCTTTGTCATGTTACCCAGTATGATTCAGTTGGTAGAGACTTGCTGGTATTTTGGTGATATCTTGTGTAAAGTCCATTTGAGTTTTGCTGTAATGTTGTGCACAGCATCCATAATTAATCTGTCTACAATATCAATTGACCGATACAATGCGGTGATCCATCCTCTACTGTACAGAAGAAAAATGTCTGGTAATGTTGTTTTCCTCATGATTTTTTTCAGCTGGAGTGTTTCAGGTGTTGTAGGTTTTGGAATGATTTTTTTAAGACTGAACATTTTAGGAATTGAAGATTTCTACAACAACTTTGTTGCATGTGAAGGAAGATGTGTTTTGTTACAGAGTGGTCTGTCAAGTACAGTCTCGTCAGTGCTCTCCTTTTATATTCCAGGAATAATCATGATCAGTTTATACCTGAAGATTTTCTTTGTGGCAAAGAGACAATTCCTCAGCATTCAGAATACAAGCAGCATGACATCAGCCAGAGATTCAAATAAAAAACAGGCAAAAGCCACTAAAACTCTTGTTGTGATCATGGGAGCGTTTCTTTTATGCTGGGCTCCATTTTTTCTCTGTAACATCATTGATCCTTACATCAGCTACTCAACACCAGCTGCATTGATTGAAACATTCCTATGGGTAGGTTATATTAATTCTACACTAAACCCTCTCATTTATGCATTTTTTTACACCTGGTTTCGAAAGGCGTTTTGCCTGTTCGCTTCAGGAAAGGTCTTTAAAGAGGATATGTCAAACATTTCCCTTTTTACTGAT
>Tn7_Un_3
ATGGAGCCAGTCTTCTGTTATGAGTCCAAGAACTTTTCCTGTGTAAAGACCGTCTATCCACTGCCCATTCGTGTCATCCTTTACATGATTTTCGGGGTCATTGTCATTGTGACTGTGTGTGGAAACCTTTTGGTCACTGTTTCTATCATCTATTTTAAGCAGCTCCACACTCCAACCAACTACCTGTTGGCCTCTCTTGCTGTGTCTGACTTTCTCCTGGGGTTCTTGGTCATGTTACCCGATATGATTCAGTTGGTAGAGACTTGCTGGTATTTTGGAGACATCTTGTGCAAAGTCCATTTGAGTTTTGCTGTGATGTTGTGCACAACATCCATAATTAATCTGTCTTTAATATCAATTGATCGATACAATGCAGTGATCCATCCTCTACTGTATAGAAGAAAAATGTCTGGTCATGTTGTTTTGCTGATGATTTTTTTCAGCTGGAGTGTTTCAGGTGTTGTAGGTTTTGGAATGATTTTTTTCAGACTGAATATTTTGGGAATTGAAGATTTCTACAACTTTGTTGCATGTGAAGGAAGATGTGTTTTTTTGCAGAGTGGTATGTCAAGTACCCTCTCGTCAGTCCTCTCCTTTTATATTCCAGGAATAATAATGATCAATTTATACCTGAAGATTTTCTTTGTGGCAAAGAGACAATTCCTCAGCATTCACAATACAACCTGCATGACATCAGCACAAATTTCAAATAACAAACAGGCAAAAGCCACTAAAACTCTTGTTGTGATCATGGGAGTGTTTCTTTTATGCTGGGCTCCATTTTTTCTCTGTAACATCATTGATCCTTTCATTAGCTACTCAACACCAGCTGCACTGTTTAAAACAATTTTATGGGGAGGTCTTTTTAATTCTACACTGAACCCTATCATTTATGCATTTTTTTACACCTGGTTTAGAAAGGCATTTCATCTGTTTGTCTCAGGCAAGGTCTTTAAAGATGATATGTCAAACACTAGCCTTTTCGTGGAA
>Tn7_Un_4
ATGGAGCCAGTTTTCTGTGTTGAATCTAAGAACATTTCCTGTGTAAAGACCGTCTATCCACTGCCCTTTCGTGTCATCCTTTACATGGTTCTAGGGGTCACGGTTATTGTGACTGTGTGTGGAAACCTTTTGGTCACTGTTTCTATCATCTATTTTAAGCAGCTCCACACTCCAACCAACTACCTGTTGGTCTCTCTTGCTGTGTCTGACTTTCTCCTGGGGTTCTTGGTCATGTTACCCGATATGATTCAGTTGGCAGAGACTTGCTGGTATTTTGGAGACATTTTGTGCAAAGTCCATTTGAGTTTTGCTGTAATGTTGTGCACAGCATCCATAATTAATCTGTCTTTAATATCAATTGATCGATACAATGCGGTGATTCATCCTCTACTGTACAGAAGAAAAATGACTGGTAATGTTGTTTTGCTGATGATTTTTGTCAGCTGGAGTATTTCAGGTGTTGTAGGTTTTGGAATGATTTTTTTCAGGCTGAATATTTTGGGAATTGAAGATTTCTACAAGGACTTTGTTGCATGTGAAGGAAGATGTATTTTGTTTCAAAGTGGTATGTCAAGCACAGTCTCGTCAGTGCTCTCCTTTTATATTCCAGGAATAATCATGATTTGTGTATACCTGAAGATTTTCTTTGTGGCAAAGAGACAATTCCTCAGCATTCAGAATACAACCTGCATGACATCAGCACGAATTTCAAATAAAAAACAGACAAAAGCCACTAAAACTCTTGTTGTGATCATGGGAGCGTTTCTTTTATGCTGGGCTCCATTTTTTCTCTGTAATGTCATTGATCCTTTCATCAGCTACTCAACACCAGCTGCATTGATGAAAACATTTGGATGGGTGGGCTTTATTAATTCTACACTAAACCCTCTCATTTATGCGTTTTTTTACACCTGGCTCAGAAAGGCCTTTTGCCTGTTTGCTTCAGGGAAGGTCTTTAAAGAGGATATGTCAAACATTACCCTTTTCACTGAA
>Tn7_Un_6
ATGGACAACAGCAGCTTTGAATTATTCGGAGTTACAAATTCATCTCTTTTGTCTGAAACTCCATCTTGCGTCACACTAAGACATCTGGTGTCTCGCATTTTCCTCTATACCTTTTTCTCTTTTGGGATTGTCTGCACTGTTGTTGGTAACTTTTTGGTTGTGTTGTCCATTGCATATTTCAAACAGCTGCAGTCACCCACCAACACGTTTGTCATGTCCCTGGCAGTGGCGGACTGCCTTGTGGGCCTGCTCGTGATGCCTTACAGTATGATTCGGACAATGGAAGGGTGCTGGTACTTTGGTCTTCTCTTTTGTCGACTGCACTCAAGCCTTGATGTGATGCTCTGCACAGCCTCCATATTTCACCTCAGCTGCATTGCCTTTGATCGCTATTACGCAGTCTGTAACCCATTGCTTTATTCTCTGAAAATGTCCCATGGTCGGGTAGCTCTCCTCATCTTTGTATGTTGGTCAGTTCCAATGCTGATTTCCTTCGGCCCGATAATGTTGGATCTCCATGTTTCTGGTGTTGACATCGAGCTCCCTATAGACGTTTGTGTGTTTCTAGTCAATCGGGTTTATGCTGTCACAGCCTCTGTGGTTGCTTTTTACTTGCCGAGTGTTATCATGCTAATAGCATACTGGAAAATCTTCAAGGCCGCCAAACGCCAGGCCATGCAGATCAGCGCAATGGAAAGCCAGATGGCCGCTGGAGTGGGCAAAGACTCAAGCAAGAAACGACGGCACAGAAACAATATGAAACGGGAAAGGAAAGCAGCCAAAACGTTGGGTATAATCATGGGAGTTTTCCTTATTTTCTGGATGCCCTTCTTTACAATCAACATTGTGGACCCGTTCATTGAATACAGCACAGATGGGGTGGTCTGGGACATATTTTTGTGGCTGGGTTACATTAACTCCTCTCTGAATCCATTTTTGTATGGGTTTTTCAACCGCTCCTTCCGTAAGGCATTCCTTATGCTCATTGGCTGCAGGGTCTGTCTGCCTGGTTCCTCCCCTGGAATGGAGTTATCACACACTCGAAGAGAAGCAAAC
>Tn7_Un_7
ATGGAGCCAGTCTTCTGTGTTGAGTCTAAGAACTTTTCCTGTATTAAGACCGTCTATCCACTGCCCTTTCGTGTCATCCTTTACATGGTTCTAGGGGTCACGGTTATTGTGACTGTGTGTGGAAACCTTTTGGTCACTGTTTCTATCATCTATTTTAAGCAGCTCCACACTCCAACCAACTACCTGTTGGTCTCTCTTGCTGTGTCTGACTTTCTCCTGGGGTTCTTGGTCATGTTACCCGATATGATTCAGTTGGCAGAGACTTGCTGGTATTTTGGAGACATTTTGTGCAAAGTCCATTTGAGTTTTGCTGTAATGTTGTGCACAGCATCCATAATTAATCTGTCTTTAATATCAATTGATCGATACAATGCGGTGATTCATCCTCTACTGTACAGAAGAAAAATGACTGGTAATGTTGTTTTGCTGATGATTTTTGTCAGCTGGAGTATTTCAGGTGTTGTAGGTTTTGGAATGATTTTTTTCAGGCTGAATATTTTGGGAATTGAAGATTTCTACAAGGACTTTGTTGCATGTGAAGGAAGATGTATTTTGTTTCAAAGTGGTATGTCAAGCACAGTCTCGTCAGTGCTCTCCTTTTATATTCCAGGAATAATCATGATTTGTGTATACCTGAAGATTTTCTTTGTGGCAAAGAGACAATTCCTCAGCATTCAGAATACAACCTGCATGACATCAGCACGAATTTCAAATAAAAAACAGACAAAAGCCACTAAAACTCTTGTTGTGATCATGGGAGCGTTTCTTTTATGCTGGGCTCCATTTTTTCTCTGTAATGTCATTGATCCTTTCATCAGCTACTCAACACCAGCTGCATTGATGAAAACATTTGGATGGGTGGGCTTTATTAATTCTACACTAAACCCTCTCATTTATGCGTTTTTTTACACCTGGTTCAGAAAGGCCTTTTGCCTGTTTGCTTCAGGGAAGGTCTTTAAAGAGGATATGTCAAACATTACCCTTTTCACTGAA
>Tn7_Un_12
ATGGAGCCAGTCTTCTGTTTCGAGTCTCAGAACATTTCCTGTGTAAAGACCGTCTATCCGCTGCCCATACGTATCATCTTTTACATGGTTTTAGGGGTCATGGTCATTGTGACTGTGTGTGGAAACCTTTTGGTCACTGTTTCTATCATCTATTTTAAGCAGCTCCACACTCCAACCAACTACCTGTTGGTCTCTCTTGCTGTGTCTGACTTTCTCCTGGGGTTCTTGGTCATGTTACCCAATATGATTCAGTTGGTGGAGACTTGCTGGTATTTTGGGGACATCTTGTGCAAAGTCTATATGAGTTCTGATGTGATGTTGTGCACAGCATCCATAATTAATCTGTCTTTAATATCAATTGATCGATACAATGCGGTGATTCATCCTCTGCTGTATAGAAGAAAAATGTCTGGTCATGTTGTTTTGCTCATGATTTCTTTCAGCTGGAGTGTTTCAGGTGTTGTAGGTTTTGGACAGATTTTTTTAAGGCTGAACATTTTGGGAATTGAAGATTTCTACAACAACTTTGTTGCATGTGAAGGAAGATGTGTTTTGTTACAAAGTGGTCCGTCAAGTACAGTCTCGTCAGTGCTCTCCTTTTATATTCCAGGAATAATAATGATCAGTTTATACCTGAAGATTTTCTTTGTGGCAAAGAGACAATTACTTAGCATTCAGAATACAACCTGCATGACATCAGCCAGAGATTCAGATAAAAAACAGGCAAAAGCCACTAAAACTCTTGTTGTGATCATGGGAGTATTTCTTTTATGCTGGGCTCCGTTTTTTCTCTGTAACATCATTGATCCTTTCATCAGCTACTCAACACCAACTGCATTGTTTGAAACATTTATATGGCTAGGTTATATTAATTCTACACTAAACCCTCTCATTTATGCATTTTTTTACACCTGGTTTAGAAAGGCATTTTGCCTGTTTGCTTCAGGAAAGGTCTTTAAAGAGGATATGTCAAACATTTCCCTTTTTACTGAT
>Tn7_Un_13
ATGGAGCCAGTCTTCTGTTTCGAGTCTCAGAACATTTCCTGTGTAAAGACCGTCTATCCACTGCCCATTCGTGTCATCCTTTACATGGTTCTAGGGGTGATGGTCATTGTGACTGTGTGTGGAAACCTTTTGGTCACTGTTTCTATCATCTATTTTAAGCAGCTCCACACTCCAACCAACTACCTGTTGGTCTCTCTTGCTGTGTCTGACTTTCTCCTGGGGTTCTTGGTCATGTTACCCAATATGATTCAGTCGGTGGAGACTTGCTGGTATTTTGGAGACATCTTGTGCAAAGTCTATATGAGTTCTGATGTGATGTTGTGCACAGCATCCATAATTAATCTGTCTTTAATATCAATTGATCGATACAATGCGGTGATCCATCCTCTACTGTATAGAAGAAAAATGTCTGGTCATGTTGTTTTGCTCATGATTTCTTTCAGCTGGAGTGTTTCAGGTGTTGTAGGTTTTGGACAGATTTTTTTAAGGCTGAACATTTTGGGAATTGAAGATTTCTACAACAACTTTGTTGCATGTGAAGGAAGATGTGTTTTGTTACAAAGTGGTCCGTCAAGTACAGTCTCGTCAGTGCTCTCCTTTTATATTCCAGGAATAATAATGATCAGTTTATACCTGAAGATTTTCTTTGTGGCAAAGAGACAATTACTTAGCATTCAGAATACAACCTGCATGACATCAGCCAGAGATTCAGATAAAAAACAGGCAAAAGCCACTAAAACTCTTGTTGTGATCATGGGAGCATTTCTTTTATGCTGGGCTCCGTTTTTTCTCTGTAACATCATTGATCCTTTCATCAGCTACTCAACACCAGCTGCATTGTTTGAAACATTTGTATGGCTAGGTTATATTAATTCTACACTAAACCCTCTCATTTATGCATTTTTTTACACCTGGTTTAGAAAGTCGTTTTGCCTGTTCGCTTCAGGAAAGGTCTTCAAAGAGGATATGTCAAACATTTCCCTTTTTACTGAT
>Tn7_Un_10
ATGGAGCCAGTCTTCTGTTTCGAGAAGAACATTTCCTGTGTAAAGACCGTCTATCCGCTGCCCTTTCGTGTCATTCTTTACATGGTTCTAGGGGTCATGGTCGTTGTGACTGTGTGTGGAAACCTTTTGGTCACTGTTTCTATCATCTATTTTAAGCAGCTCCACACTCCAACCAACTACCTGTTGGTCTCTCTTGCTGTGTCTGACTTTCTCCTGGGGTTCTTGGTCATGTTACCTGATGTGATTCAGTCGGTAGAAACTTGCTGGTATTTTGGAGACATCTTGTGCAAAGTCCATTTGAGTTCTGATGTGATGTTGTGCACAGCATCCATAATGAATCTGTCTTTAATAGCAATTGATCGATACAATGCGGTGATCCATCCTCTAGTGTATAGAAGAAAAATGTCTGGTCATGTTGTTTTGCTGATGATTTTTTTCAGCTGGAGTGTTTCAGGTGTTGTAGGTTTTGGAATGATTTTTTTCAGGCTAAACATTTTTGGAACTGAAGATTTCTACAACAACTTTGTTGCATGTGAAGGAAAATGTCTTTTATTTCAAAGAGGTTTGTCAGGTACAGTCTTGTCAGTGCTCTCCTTTTATATTCCAGGAATAATAATGATCAGTGTATACCTGAAGATTTTCTTTGTGGCAAAGAAACAATTCCTCAGCATTCAGAATACAACCTGCATGACATCAGCCAGAGATTCAGATAAAAAACAGGCAAAAGCCACTAAAACTCTTGTTGTGATCATGGGAGCATTTCTTTTATGCTGGGCTCCATTTTTTCTCTGTCACATCATTGATCCTCTCATCAGCTACTCAACACCAGCTGCAATGTTTGAAACATTTGTATGGCTAGGTTATATTAATTCTACACTAAACCCTCTCATTTATGCATTTTCTTACACATGGTTTAGAAAGGCGTTTCGCCTGTTTGCTTCAGGAAAGGTCTTTAAAGCAGGATATGTCAAACATTTCCCTTTTTACTCATTAAATGGCATTATAATTTCTCAGACCAAC
>Tn7_Un_11
ATGGAGCCAGTCTTCTGTTTGGAGAAGAACATTTCCTGTGTAAAGACCGTCTATCCGCTGCCCTTTCGTGTCATCCTTTACATGGTTTTAGGGGTCATGGTCATTGTGACTGTGTGTGGAAACCTTTTGGTCACTGTTTCTATCATCTATTTTAAGCAGCTCCACACTCCAACAAACTACCTGTTGGTCTCTCTTGCTGTGTCTGACCTTTTCTTGGGGTTGTTGGTCATGTTACCCAATATGATTCAGTCAGTAGAAACTTGCTGGTATTTTGGAGACATCTTGTGCAAAGTCTATTTGAGTATCGGTGTGATGTTGTGCACAGCATCCATAATTAATCTGTCTTTAATATCAATTGATCGGTACAATGTGGTGATCCATCCTTTACGTTATAGAAGAAAAATGTCTGGTAATGTTATTTTGTTAATGATTTCTTTCAGCTGGGGTGTTTCAGGTGTTGTAGGTTTTGGAATGATTTTTTTCCGACTGAATATTTTGGGAATTGAAGATTTCTACAACTCTGTTGCATGTGAAGGAAGATGTATTTTTTTGCAGAGTGGTATGTCAAGTACAGTCTCGTCAGTGCTCTCCTTTTATATTCCAGGAATAATAATGATCAGTTTATACCTGAAGATTTTCATTGTGGCAAAGAGACAATTCCTCAGCATTCAGAATACAACCTGCATGGCATCAGCCAGAGATTCAAATAAAAAACAGACAAAAGCCACTAAAACGCTTGTTGTGATCATGGGAGCATTTCTTTTATGCTGGGCTCCGTTTTTTGTCTGTAATATAATTCATCCCTTTATCAGCTACTCGACACCAGCTGCATTGTTTGAAACTTTTTTATGGGCAGGTTATATTAATTCTACACTGAACCCTATCATTTATGCCTTTTTTTACACCTGGTTTAGAAAAGCATTCCGTCTTTTCGTCTCAGGTAAGATCTTTAAAGATGATATGTCAAACATTACCCTTTTCATTGAA
>Tn7_14_1
ATGTCTCCTGTTTGGACCAGCTTTTTCTTAACAGGTCTGAGAACAGCGAACTACTGCAATGAGTCAGCAATGAGTTTTGGAATAACGGAAAAGAATTCTATTTATTTATTGTGTGCTGTTATTGGGTTGTCGTCACTTCTTACTGTGTGTGGAAACCTTCTTGTGATAACCTCTGTTATTTACTTCAGACAGCTCCACACTCCCACCCACTACCTGATCCTTTCTCTGGCTGTAGCCGACCTGCTTGTGGGTGTGATTGTTTTACCTTTCAGCGCAGCCCTGATTGTTAACCCCTGCATGTACCTTCAAACATTCATCTGTCGGGTGCGAAACGTGTGTGACATATTTATGTGTACAACTTCTATTCTGAACTTGTGTTTTATTTCCCTTGACAGATATCACGCTGTATGTCAACCTCTGAAATACAGAATGATCATAAATGTCCGTGTTACTGTGGGCATGATAGTGCTGAGCTGGTGTCTCCCAGTTCTAATTGCAATCTGCATCACAATGTCCGACATGAACAAGAAAAAATCTCAAACAAGATGTCTTCTATTTCAAACTCCTAGTTTAACACTTCTGATAATAGGAACTGTTCTTTTGTTATATCTGCCAGCTGTGATCATACTCACAACCTATATAAAGATTTTGATAGTGGCGCAGAGGCAGGCACGGGCCATCGAGAATGCAGCCTGTCTGAGCGGAAAACCTGGAGAAATGATCAGTAAAAAGCAAAACAAAGCCACCAGGACTCTGGCCATCATAATCGGAGTTTTTTTAACGTGTTGGACTCCTTTTTCTTTTTGTGTGACATTTAACCCTTTGACTAACTACACTATACCTGTTCCTGTGATTGAATCATTTAAGTGTTTTGGATGGTCAAATTCAATGCTTAATCCATTTGTTTATGCTTTCTTTTACAGCTGGTTCCGCTCAGCTTTTAGAATGATCATTTCTGGGCAGATATTTCAAGGTGATTATGTGAACTACAAACTTTTT
>Tn7_14_4
ATTCATCCCTGCTACACATCACATGGCAAAGCCTACACATTTATGCATATTGCCTCAGTAAAATGTGTATTGTTTTATATTTTTCTCGGTTTATTGTCTGTTGTGACAGTGTGTGGAAATGTTCTGGTGATAATCTCGGTGGTTTATTTCAAACAGCTCCACGTCCGCACTAACTATCTGATTCTGTCTCTGGCTGTGGCTGACCTGCTTGTAGGAGTGTTGGTGTTTCCTTTCAGCATGGCGTTCACTGTAACCTCCTGCTGGTACCAGGAAAATTCATTCTGCAAAATACGAATATTCTTGGATGTTACACTTTGCACGGCTTCTATTTTGAACTTATGCTGCATCTCAATTGACAGATACTATGCAGTCTGCCAGCCTCTCACTTACAAAAGTAAAATAAATGATCGTATTATTGGAATTATGATCCTGGTGAGCTGGGGAGTCGCTGCTTCTGTTGCAATTTGTATTGTATATGGGGAAAATGTTGATGGAAAATGTGAAGAAAGTTGTTTAACTGATGCTGTAATATCAACCACGCTGTCTTGTATATTTTCTTTTTATCTCCCAGTCATTGTGATGCTAAAAATTTATATGAAAATTTTCTTTGCTGCTCGCAAACAAGCCAAGAAAATTCAAAATGCAAAACCCGGAGCAACTGTCAGCAAGATGGAAAGAAAGGCAACCAAAACTCTGGCTATAGTTATGGGCGTTTTCCTCCTGTGTTGGACTCCCTATTTTCTTACTATCATTTTTCAGCCATTAATCCACAATATTACATCTATTTCTGTGATCGAAGCTCTTAGTTGGCTTGCACTTTTAAACTCAATGTTAAATCCTTTTATTTATGCTTTCTTTTACAGCTGGTTCAGGTCTGCATTTAGAATAATTATGTCTGGGAAAATATTTTACAGTGATTATTCAAACACTAAACTCCTATTCAGCTCT
>Tn7_14_5
ATTCATCCCTGCTACACATCACATGGCAAAGCCTACACATTTATGCATATTGCCTCAGTAAAGTGTGTATTATTATATATTTTTCTCGGTTTATTGTCTGTTGTGACAGTGTGTGGAAATGTTCTGGTAATAATCTCGGTGGTTTATTTCAAACAGCTCCACGTCCCCACTAACTATCTGATTCTGTCTCTGGCTGTGGCTGACCTGCTTGTAGGAGTGTTGGTGTTTCCTTTCAGCATGGCGTTCACTGTAACCTACTGCTGGTACCAGGAAGATTCATTCTGCAAAATACGAGAAATCTTTGACGTTACACTTTGCACAGCTTCTATTTTGAACTTATGCTGCATCTCAATTGACAGATACTATGCAGTCTGCCAGCCTCTCACTTACAAAAGTAAAATAAATGATCGTATTATTGGAATTATGATCCTGGTGAGCTGGGGAGTTGCTGCTTCCATTGCAATTTTTATTGTTTATGGAGGAAATGTTGATGGAAAATGTGAAGAAAGTTGTTTAACTGATGCTGTAATATCAACCACGCTGTCTTGTATATTTTCTTTTTATCTCCCAGTCATTGTGATGCTAAAAATTTATATGAGAATTTTCTTTGCTGCTCGCAAACAAGCCAAGAAAATTCAAAATGCAAAACCCGGAGCAACTGTCAGCAAGATGGAAAGAAAGGCAACCAAAACTCTGGCTATAGTTATGGGCGTTTTCCTCCTGTGTTGGACTCCCGGTTTTCTTACTATCATTTTTCAGCCATTAATCCACAATATTACATCTATTTCTGTGATTGAAGCTCTTAGTTGGCTTGCACTTTTAAACTCAATGTTCAATCCTTTTATTTATGCTTTCTTTTACAGCTGGTTCAGGTCTGCATTTAGAATAATTATGTCTGGGAAAATATTTTACAGTGATTATTCAAACACTAAACTCCTATTCAGCTCT
>Tn7_14_6
ATCCATCCCTGCTACACACCACATGACAGAGCGTACACATTTATTCATAGTTCTTCAGTAAAATGTGCATTATTTTATGTTTTTCTTGGTTTACTGTCTGTTGGGACAGTGTGTGGAAATGTTCTGGTGATAATCTCGGTGGTTTATTTCAAACAGCTCCACGTCCCCACTAACTATCTGATTCTGTCTCTGGCTGTGGCTGACCTGCTTGTAGGAGTGTTGGTGTTTCCTTTTAGCATGGCTTTCACTGTAACCTCCTGCTGGTACCAGGAAGATTTATACTGTAAAATACGAGGAAGCTTGGACATTACACTTAGTACGGCTTCTATTTTGAACTTATGCTGCATCTCAGTTGACAGATACTATGCAGTCTGCCAGCCTCTCACTTACAAAAGTAAAATAAATGATCGTATTGTTGGAGTTATGATCCTGGTGAGCTGGGGAGTATCTGCTACTATTGGAATTGGCATTATAGTTGCTGGATTTAATCAAGGAAAATGTGAAGGAAGTTGTTTAATCGATGCTTTAATATCAACCACACTGGCCTGCATTTTTTCTTTCTACATGCCCGTCAGTATAATGCTCAGTATCTATCTTAAGATCTACCTGGTTGCTCAAAAACAAGCAAAAAACATTCTGAGAACCAACTGTCAAAAAGCAAAACCTGCAGCAATCGCCAGTAAGACAGAGAGAAAAGCCACCAAAACTCTGGCTATAGTGTTGGGAGTCTTTATTTTGTGTTGGACTCCTTATTTTCTTTGTATTGTTTTTCAGCCCTTAACTTACAAAGTTACACCAATTTCAGTGATTGAAGCTCTTAACTGGCTCACTTTGTCAAATTCCATGCTCAATCCTTTTATTTATGCCTTTTTCTACAGCTGGTTTAGGTCTGCATTCAGAATAATCATTTCTGGGAAAATATTTTATGGTGATTGTTCAAATTTCAAACTAATT
>Tn7_14_7
ATGGTCAACGACACTACTGTTGATGAAATCCATCCCTGCTACACACATGGCAGAGCTTACACATTTATTAATATTTCCTCAGTAAAATGTGCATTGTTATATGTTTTTCTTGGTTTACTGTCTGTTGTGACAGTGTGTGGAAATGTTCTGGTGATAATCTCGGTGGTTTATTTCAAACAGCTCCACGTCCCCACTAACTATCTGATTCTGTCTCTGGCTGTGGCTGACCTGCTTGTAGGAACGATGGTGTTTCCTTTCAGCATGGCAGTCACTGTAACCGCTTGCTGGTACCAGGAAGATTTATTCTGTAAAATACGAGGAAGCTTGGATGCTACGCTTAGTACGGCTTCTATTTTGAACTTATGCTGCATCTCAGTTGACAGATACTATGCAGTCTGCCAGCCTCTCACTTACAAAAGTAAAATAAATGATCGTATTATTGGAGTTATGATCCTGGGGAGCTGGGGAGTATCTGCTACTATTGGAATTGGCATTATAGTTGCTGGATTTAATCAGGGAAAATGTGAAGGAAGTTGTTTAATTGATGCTTTTATATCAACCACACTGGGTTGTGTTTTCTCCTTCTACATCCCCGTCATTATAATGCTCAGTATCTATCTTAAGATCTACCTGGTTGCTCAAAAACAAGCAAAAAACATTCTGAGAACAAACTGTCAAAAAGCAAAACCTGCAGCAATCGCCAGTAAGACAGAGAGAAAAGCCACCAAAACTCTGGCTATGGTTTTGGGAGTCTTTCTTTTGTGTTGGACTCCTTATTTCCTTTATCTCATTTTTCAGCCCTTAACGTACAAAGCTACACCAATTTCAGTGATTGAAGCTCTTAACTGGCTCGCTTTGTCAAATTCCATGCTCAATCCTTTTATTTATGCCTTTTTCTACAGCTGGTTTAGGTCTGCATTCAGAATAATCATTTCTGGGAAAATATTTTATGGTGATTGTTCAAATTTCAAACTAATT
>Tn7_14_8
ATGGACCATCACTTATTGCAAAACAGTTCTGATGTTTTTGAGAACAAAGATGACTGCAATGTATCAGCTGCTATATTTGGATTACCAAAAGTCACTTCTTCCTGTTTATTATGTGCCATTTTTGGATTGTTATCAGTCACCACTGTGTGTGGAAACCTTCTTGTGATAACCTCTGTTATTTACTTCAGACAGCTCCACACTCCCACCCACTACCTGATCCTTTCTCTGGCTGTAGCCGACCTGCTTGTGGGTGTGATTGTTTTACCTTTCAGCGCAATACTGATTGTTGACCCCTGCATGTACCTTCAAGCATTTATCTGTCAGGTGAGAAACAGATGTGACATGTTTCTGGGAGCAACTTCTATCCTGAACTTGTGTTGTATTTCCGTTGACAGATATCACGCTGTATGTCAACCTCTGAAATACAGAATGATCATAAATGTCCGCGTTACCGTGGGAATGATATTGGTGAGCTGGTGTCTCCCAGTTCTAATTGGAATTGGACTCTCTGCAAATGACCCAAAGTTTCAAAAAAAGTGTCATTTTTTTTTCCAAAATCCAAATTTACTGTTTTTACTTTTATCTGTTGTTGGATTTTTTTATGTCCCAGCTGTGATCATACTCACAACCTATTTAAAGATTTTGATAGTAGCGCAGAGGCAGGCACGGGCCATCGAGAATGCGGCCTGTTTGAGCAGAAAACCTGGAGAAAGGATCAGTAAAACGCAAAGCAAAGCCACCAGGACTCTAATGGTCGTAATAGGAATATTCCTGTTGTGTTGGACTCCCTTTTGTTTTTGTACGACATTTAATTCTTTAAGTAACAAAACTATACCTTTTAATGTGATTGACGCATTTAAATGGATCGGATGGTCGAATTCAATGCTCAATCCATTTGTTTATGCTTTCTTTTACAGCTGGTTCCGCTCAGCTTTTAGAATGATCATTTCTGGGCAGATATTTCAAGGGGATTTTAAGAACTCTAAACTTTTT
>Tn7_3_2
ATGGATAGCAACGGGGACCCTTGGCTCTGCTTCGCCAACCTTAACTCCTCCTGCAAGAGGCTGAACCAAACCTTCTCTGAAACCGCTGTGCTGAACAGCCTGCTGGCCTCGATCTCCCTGGTCACCGTCACACTCAACCTTCTCGTCATCGTCTCTATTTCTCACTTTAGGCAGCTGCACACACCCACCAACGCCCTGCTCCTCTCTCTGGCTGTGTCGGATCTGCTGGTGGGCCTGCTGGTGATGCCGATCGAGGGCCTGCGCTACGTGGAAACATGCTGGTTGCTGGGGAGTCTGATGTGTGCTCTGACTCCTTATGTGTCCTACTCTGTACTTTCTGCGTCTGTTGGCAACATGGTGCTCATTTCCATAGACCGTTACCTGGCTATCTGTGACCCACTGCTCTATTCCAATAAGGTGACTCTGAAAAGAGCCAAAATTGCAATCTGTGTCTGTTGGGCCGGTTCTCTTTTCTATAACGGATGTATTCTGATCGGCCACCTCAAACATCCAGACAGGTACAGTTCTTGTCACGGAGAGTGTGTGGTTCTGATCGACCACATCTCTGGAACTGCTGATCTGTTCATTACAGTTGTTTTCCCCTGTACCATCATGGTTGTGATGTACATGAGAGTGTTTGCAGCTGCTGTTGCTCAAATGCGAGTCATTCGTTTGCAGAACGCCGCCGTCGCTGTGAACGCAGCGACCACCGTGAAAAAATCAGAGTGGAAAGCAGCCAGAACTCTGGGGATTGTGATCGCTGTGTATCTAATGTGTTTTTGTCCCTATTACTATCCAGCTCTTGCAGGTGGAGACACCTCAAACAGCTTGTCCTACTTTGCTGCTTTGTCTTGGATAATGATGATTAATTCTTGTGTGAACCCTCTGATTTATGCTCTGTTCTATCCCTGGTTCAGGAGATCCATCAAACTCATCATCACACTCAGGATACTGCGTTCATACTCCAGCGAGATCAAG
>Tn7_3_5
ATGGATAGCAACGGGGACCCTTGGCTCTGCTTCGCCAACCTTAACTCCTCCTGCAAGAGGCTGAACCGAACCTTCTCTGAAACCGCTGTGCTGAACAGCCTGCTGGCCTCGATCTCCCTGGTCACCGTCACACTCAACCTTCTCGTCATCGTCTCTATTTCTCACTTTAGGCAGCTGCACACACCCACCAACGCCCTGCTCCTCTCTCTGGCTGTGTCGGATCTGCTGGTGGGCCTGCTGGTGATGCCGATCGAGGGCCTGCGCTACGTGGAAATGTGCTGGCGGTTAGGAAAGCTGATGTGTGTTCTGGCTCCTTATGTGTCCTACTCTGTACTTTCTGCGTCTGTTGGCAACATGGTGCTCATTTCCATAGACCGTTACCTGGCTATCTGTGACCCACTGCTCTATTCCAATAAGGTGACTCTGAAAAGAGCCAAAATTGCAGTCTGTGTCTGTTGGGCCGGTTCTGTACTCCACAACGGATGTATTCTGATCGGCCACCTCAAACATCCAGAAAGGTACAGTTCTTGTCACGGAGAGTGCGTGGTTGTGATCGACCACATCTCTGGAACTGTTGATCTGTTTATAACCTTTTTTGCACCTTGTACCATCATGGTTGTGATGTACATGAGAGTGTTTGCAGCTGCTGTTGCTCAAATGCGAGTCATTCGTTTGCAGAACGCCGCCGTCGCTGTGAACACAGCTACCACCGTGAAAAAATCAGAGTGGAAAGCAGCCAGAACTCTGGGGATTGTGGTCAGTGTGTTTCTAATGTGTTTTTGTCCCTATTACTATCCAGCTTTCGCAGGTGAAGACACCTCAAACAACTCATCCTACTTTGCTGCTTTGGTTTGGATAATGATGATTAATTCCTGTATGAACCCTCTGATTTATGCTCTGTTCTATCCCTGGTTCAGGAGATCCATCAAACTCATCATCACACTCAGGATACTGCGTTCATACTCCAGTGAGATCAAA
>Tn7_Un_2P
ATGGAGCCAGTTTTCTGTGTTGAGTCTCAGAACATTTCCTGTGTAAAGACCGTCTATCCACTGCACTTTCGTGTCATCCTTTACATGGTTCTAGGGGTGATGGTCATTGTGACTGTGTGTGGAAACCTTTTGGTCACTGTTTCTATCATCTATTTTAAGCAGCTCCACACTCCAACCAACTACCTGTTGGTCTCTCTTGCTGTGTCTGACTTTCTCCTGGGGTTGATGGTCATGTTACCCGATATGATTCAGTCGGTGGAGACTTGCTGGTATTTTGGAGACATCTTGTGCAAAGTCCATTTGAGTTCTGATGTGATGTTGTGCACAACATCCATAATGAATCTGTCTTTAATATCAATTGACCGATATAATGCGATGATCCATCCTCTACTGTATAGAAGAAAAATGTCTGGTCATGTTGTTTTGCTCATGATTTCTTTCAGCTGGAGTGTTTCAGGTGTTGTAGGTTTTGGACAGATTTTTTTAAGGCTGAACCTTATAGGAATTGAANNN
>Tn7_Un_5P
CCAGTCTTCTGTTTTGAGAAGAACATATCCTGTGTAAAGACCGTCTATCCACTGCCCATTCGTGTCATCCTTTACATGGTTTTCGGGGTCATTGTCATTGTGACTGTGTGTGGAAACCTTTTGGTCACTGTTTCTATCATCTATTTTAAGCAGCTCCACACTCCAACCAACTACCTGTTGGTCTCTCTTGCTGTGTCTGACTTTCTCCTGGGGTTCTTGGTCATGTTACCCGATATGATTCAGTTGGTAGAGACTTGCTGGTATTTTGGAGACATTTTGTGCAAAGTCCATTTGAGTTCTGCTGTAATGTTGTGCACAGCATCCATAATTAATCTGTCTTTAATATCAATTGATCGATACAATGCAGTGATCCATCCTCTACTGTATAGAAGAAAAATGACTGGTCATGTTGTTTTTCTCTTGATTTTTTTCGGCTGGAGTGTTTCAGGTGTTGTAGGTTTTGGAATGATTTTTTTCAGACTGAATATTTTGGGAATCGAAGATTTCTACAACTCTGTTGCATAGGAAGGAAGATGTGTTTTATTTCAGAGTGGTATGTCAAGTACAGTCTCGTCAGTGCTCTCCTTTTATATTCCAGGAATAATCATGATCAGTGTATATGTGAAGATTTTCTTTGTGGCAAAGAGACAATTCCTCAACATTCAGAATACAACCTGCATGACATCAGCCAGAGATTCAAATAAAAAACAGACAAAGGCCACTAAAACTGTTGTTGTGATCATGGGAGCGTTTCTTTTATGCTGGGCTCCATTTTTTCTCTGTAATGTCATTAATCCTTTCATCAGCTACTCAACACCAGCTCCATTGATTCAAACATTTGGATGGGTGGGTTTTATTAATTCTACACTAAACCCTCTCATTTATGCATTTTTTTACACCTGGTTTAGAAAGGCATTTCGCCTGTTTGCCTCAGGGAAGGTCTTTAAAGAGGATATGTCAAACATTACCCTTTTCACTGAA
>Tn7_Un_8Y
ATGGAGCCAGTCTTCTGTTATGAGTCCAAAGAACCTTTTCCTGTGTAAAGACCCGTCTATCCACTGCCCATTCGTGTCATCCTTTACATGATTTTCGGGGTCATTGTCATTGTGACTGTGTGTGGAAACCTTTTGGTCACTGTTTCTATCATCTATTTTAAGCAGCTCCACACTCCAACCAACTACCTGTTGGCCTCTCTTGCTGTGTCTGACTTTCTCCTGGGGTTCTTGGTCATGTTACCCGATATGATTCAGTTGGTAGAGACTTGCTGGTATTTTGGAGACATCTTGTGCAAAGTCCATTTGAGTTTTGCTGTGATGTTGTGCACAACATCCATAATTAATCTGTCTTTAATATCAATTGATCGATACAATGCAGTGATCCATCCTCTACTGTATAGAAGAAAAATGTCTGGTCATGTTGTTTTGCTGATGATTTTTTTCAGCTGGAGTGTTTCAGGTGTTGTAGGTTTTGGAATGATTTTTTTCAGACTGAATATTTTGGGAATTGAAGATTTCTACAACTTTGTTGCATGTGAAGGAAGATGTGTTTTTTTGCAGAGTGGTATGTCAAGTACCCTCTCGTCAGTCCTCTCCTTTTATATTCCAGGAATAATAATGATCAATTTATACCTGAAGATTTTCTTTGTGGCAAAGAGACAATTCCTCAGCATTCAGAATACAACCTGCATGACATCAGCACAAATTTCAAATAACAAACAGGCAAAAGCCACTAAAACTCTTGTTGTGATCATGGGAGCGTTTCTTTTATGCTGGGCTCCATTTTTTCTCTGTAACATCATTGATCCTTTCATTAGCTACTCAACACCAGCTGCATTGTTTAAAACAATTTTATGGGGAGGTCTTTTTAATTCTACACTGAACCCTATCATTTATGCATTTTTTTACACCTGGTTTAGAAAGGCATTTCATCTGTTTGTCTCAGGCAAGGTCTTTAAAGATGATAGTCAAACACTAGCCT
>Tn7_Un_9P
ATGGAGCCAGTCTTCTGTTATGAATCTAAGAACATTTCCTGTGTAAAGACCGTCTATCCACTGCCCATTCGTGTCATCCTTTACATGGTTCTAGGGGTCATGGTTGTTGTGACTGTGTGTGGAAACCTTTTGGTCACTGTTTCTATCATCTATTTTAAGCAGCTCCACACTCCAACCAACTACCTGTTGGTCTCTCTTGCTGTGTCTGACTTTCTCCTGGGGTTCTTTGTCATGTTACCCAGTATGATTCAGTTGGTAGAGACTTGCTGGTATTTTGGTGATATCTTGTGTAAAGTCCATTTGAGTTTTGCTGTGATGTTGTGCACAGCATCCATAATTAATCTGTCTACAATATCAATTGACCGATACAATGCGGTGATCCATCCTCTGCTGTACAGAAGAAAAATGTCTGGTAATGTTGTTTTCCTCATGATTTTTTTCAGCTGGAGTGTTTCAGGTGTTGTAGGTTTTGGAATGATTTTTTTCAGACTGAATATTTTGGGAATTGAAGATTTCTACAATGACTTTGTTGCATGTGAAGGNNN
>Tn7_14_2Y
ACTGTCTTCTGTTTGGACCGTCAGATATTTCTTAACAGGTCTGAGAACAGCGATTACTGCAATAAGTCGGCAATGATATTTGGAATAACAGAAATGAACTCTATTTATTTACTGTGTGCTGTTTTTGGGTTGATGTCATTTCTTACTGTGTGTGGAAACCTTCTTGTGATAACCTCTGTTATTTACTTCAGACAGCTCCACACTCCCACCCACTACCTGATCCTTTCTCTGGCTGTAGCCGACCTGCTTGTGGGTGTGATTGTTTTACCTTTGAGCGCAGCCCTGATTGTTAACCCCTGCATGTACCTTCAAACATTCATCTGTCGGGTGCGAAACAACTGTGACATATTAATGTGTACCACCTCTCTTCTGAACTTGTGTTGTATTTCTGTTGACAGATATCACGCTGTATGTCAACCTCTGATATACAGAATGATCATAAATGTCCGTGTTACCGTGGGAATGATAGCAGTTAGCTGGTCTCTCCCAGTTCTAATTGGAATTGGAATCACGATGTTTGATCTCAACCAGAAAAAATCTAAAACGAGATGTCTGTTATTTCAAAGTCACAAGTTTATTATTTCTAATCATAGGAGCTGTTGTCTTTTTCTATCTGCCAGCTGTGATCATACTCACAACCTACCTAAAGATTTTGATAGTAGCACAGAGGCAGGCACGGGCCATCGAGA
>Tn7_14_3Y
ATGGGTCTGGTACATTGCATTTTCCGTTTTGTGTATGTTGGTTGTCTCAGTTGTACTACTGTCTTGTGTTTGGACCGTCAGATATTTCTTAACAGGTCTGAGAACAGCGATTACTGCAATAAGTCGGCAATGATATTTGGAATAACAGAAATGAACTCTATTTATTTACTGTGTGCTGTTTTTGGGTTGATGTCATTTCTTACTGTGTGTGGAAACCTTCTTGTGATAACCTCTGTTATTTACTTCAGACAGCTCCACACTCCCACCCACTACCTGATCCTTTCTCTGGCTGTAGCCGACCTGCTTCTTGGTGTGATTGTTTTGCCTTTCAGCGCAGTCCTGATTGTTAACCCCTGCATGTACCTTCAAACATTCATCTGTCGGGTGCGAAACAGCTTTGACATGTTTTTGGGTGCAACTTCTATTCTGAACTTGTGTTGTATTTCTGTTGACAGATATCACGCTGTATGTCAACCTCTGAAATACAGAATGATCATAAATGTCCGTGTTACTGTGGGCATGATAGCAGTAAGCTGGTCTCTCCCAGTTCTAATTGGAATTGGAATCACGATGTTTGACCTCAACCAGAAAAAATCTAAAACAAGATGTCTGTTATTTCAAAATCCAAGTTTAATTATTTCTAATAATAGGAACTCCCTTTTTTTTTCTATCTGCCAGCTGTGATCATACTCACAACCTACCTAAAGATTTTGATAGTAGCACAGAGGCAGGCACGGGCCATAAAGAATGCAACCTGTTTGAGCAGAAAACCTGGAGAAATGATCAGTAAGAAGCAAAACAAAGCCACCAGGACTCTGGCGATTGTAATTGGATTTTTTTTCATGTGTTGGACTCCTTTTTTTCTTTGTATGACATTTAATCCTTTAAGTAACAACACTATACCTTTTTCTGTGATGGAATCATTTAAGTGGCTTGGATGGTCAAATTCAATGTTTAATCCATTTGTTTATGCTTTCTGTTACAGCTGGTTCCGCTCAGCTTTTAGAATGATCATTTCTGGGCAGATATTTCAAGGTGATCTTACAAATTCTAAGCTCTTT
>Tn7_3_1Y
ATGGATAGCAACGGGGACCCTTGGCTCTGCTTCGCCAACCTTAACTCCTCCTGCAAGAGGCTGAACCGAACCTTCTCTGAAACCGCTGTGCTGAACAGCCTGCTGGCCTCGATCTCCCTGGTCACCGTCACACTCAACCTTCTCGTCATCGTCTCTATTTCTCACTTTAGGCAGCTGCACACACCCACCAATGCCCTGCTCCTCTCTCTGGCTGTGTCGGATCTGCTGGTGGGGCTGCTGGTGATGCCGATCGAGAGCCTGCGCTACGTGGAAACATGCTGGTTGCTGGGGAGTCTGATGTGTGCTCTGACTCCTTATGTGTCTTTGTGTATAATTTCTGCATCTGTGGGAACCATGGTGCTCATTTCCATAGACCGTTACCTGGCTATCTGTGACCCACTGCTCTATTCCAATAAGGTGACTCTGAAAAGAGCCAAAATTGCAATCTGTGTCTGTTGGGCCTGTTCTCTTTTCTATAACGGATGTATTCTGATGGGCCACCTCAAACATCCAGAAAGGTACAGTTCTTGTCACGGAGAGTGTGTGGTTGTGATCGACCACATCTCTGGAACTGCTGATCTGTTCATTACAGTTGTTTTCCCCTGTGCCATCATGGTTGTGATGTACATGAGAGTGTTTGCAGCTGCTGTTGCTCAAATGCGAGTCATTCGTTTGCAGAACGCCGCCGTCGCTGTGAACACAGCGACCACCGTGAAAAAATCAGAGTGGAAAGCAGCCAGAACTCTGGGGATTGTGATCGCTGTGTTTCTAATGTGTTTTTTGTCCCTATTACTATCCAGCTCTTGCAGGTGAAGACACCTCAAACAACTCATCCTACTTTGCTGCTTTGGTTTGGATAATGATGATTAATTCCTGTATGAACCCTCTGATTTATGCTCTGTTCTATCCCTGGTTCAGGAGATCCATCAAACTCATCATCACACTCAGGATACTGCGTTCATACTCCAGCGAGATCAAGATCATT
>Tn7_3_3Y
ATGGATAGCAACGGGGACCCTTGGCTCTGCTTCGCCAACCTTAACTCCTCCTGCAAGAGGCTGAACCGAACCTTCTCTGAAACCGCTGTGCTGAACAGCCTGCTGGCCTCGATCTCCCTGGTCACCGTCACACTCAACCTTCTCGTCATCATCTCTATTTCTCACTTTAGGCAGCTGCACACACCCACCAATGCCCTGCTCCTCTCTCTGGCTGTGTCGGATCTGCTGGTGGGGCTGCTGGTGATGCCGATCGAGAGCCTGCGCTACGTGGAAACATGCTGGTTGCTGGGGAGTCTGATGTGTGCTCTGACTCCTTATGTGTCTTTGTGTATAATTTCTGCATCTGTGGGAACCATGGTGCTCATTTCCATAGACCGTTACCTGGCTATCTGTGACCCACTGCTCTATTCCAATAAGGTGACTCTGAAAAGAGCCAAAATTGCAATCTGTGTCTGTTGGGCCTGTTCTCTTTTCTATAACGGATGTATTCTGATGGGCCACCTCAAACATCCAGAAAGGTACAGTTCTTGTCACGGAGAGTGTGTGGTTCTGATCGACCACATCTCTGGAACTGTTGATCTATTTATAGGCTTTTTTGCACCTTGTACCATCATGGTTGTGATGTACATGAGAGTGTTTGCAGCTGCTGTTGCTCAAATGCGAGTCATTCGTTTGCAGAACGCCGCCGTCGCTGTGAACCGCAGCGACCACCGTGAAAAAATCAGAGTGGAAAGCAGCCAGAACTCTGGGGATTGTGATCGCTGTGTTTCTAATGTGTTTTTGTCCCTATTACTATCCAGCTCTTGCAGGTGGAGACACCTCAAACAGCTCATCCTCCTTTGCTGCTTTGGCCTGGCTTGCGATGATCAACTCCTGTGTGAACCCTCTGATTTATGCTCTGTTCTATCCCTGGTTCAGGAGATCCATCATACTCATCATCACACTCAGGATACTGCGTTCATACTCCAGCGAAATCAAGATCATTTAAAGAGC
>Tn7_3_4Y
ATGGATAGCAACGGGGACCCTTGGCTCTGCTTCGCCAACCTTAACTCCTCCTGCAAGAGGCTGAACCGAACCTTCTCTGAAACCGCTGTGCTGAACAGCCTGCTGGCCTCGATCTCCCTGGTCACCGTCACACTCAACCTTCTCGTCATCATCTCTATTTCTCACTTTAGGCAGCTGCACACACCCACCAACGCCCTGCTCCTCTCTCTGGCTGTGTCGGATCTGCTGGTGGGGCTGCTGGTGATGCCGATCGAGAGCCTGCGCTACGTGGAAACATGCTGGTTGCTGGGGAGTCTGATGTGTGCTCTGACTCCTTATGTGTCTTTGTGTATAATTTCTGCATCTGTGGGAACCATGGTGCTCATTTCCATAGACCGTTACCTGGCTATCTGTGACCCACTGCTCTATTCCAATAAGGTGACTCTGAAAAGAGCCAAAATTGCAATCTGTGTCTGTTGGGCCTGTTCTCTTTTCTATAACGGCTGTATTCTGATGGGCCACCTCAAACATCCAGAAAGGTACAGTTCTTGTCACGGAGAGTGCGTGGTTGTGATCGACCACATCTCTGGAACTGTTGATCTGTTTATTACAGTTGTTTTTTCCCTGTACCATCATGGTTGTGATGTACATGAGAGTGTTTGCAGCTGCTGTTGCTCAAATGCGAGTCATTCGTTTGCAGAACGCCGCCGTCGCTGTGAACGCAGCGACCACCGTGAAAAAATCAGAGTGGAAAGCAGCCAGAACTCTTGGGATTGTGATCGCTGTGTATCTAATGTGTTTTTGTCCATATTATTATCCAGCTCTTGCAGGTGGAGACACCTCAAACAACTCATCCTACTTTGCTGCTTTGGCCTGGCTTGCGATGATCAACTCCTGTATGAACCCTCTGATTTATGCTCTGTTCTATCCCTGGTTCAGGAGATCCATCAAAGTCATCATCACACTCAGAATACTGCGTTCATACTCCAGCGAAATCAAGAT
