# Supplementary material for: Evolutionary Patterns and Selective Pressures of Odorant/Pheromone Receptor Gene Families in Teleost Fishes
Source: PLoS One. 2008 Dec 31;3(12):e4083. doi: 10.1371/journal.pone.0004083 (PMC2605262; doi:10.1371/journal.pone.0004083)
Supplement: Data S4 — Nucleotide sequences of stickleback V2R genes and pseudogenes (FASTA format text file). (0.07 MB TXT) [file pone.0004083.s008.txt]

>gaV2R_1
ATGTATTTGGGGATTAGATCAGTGGAGCTTAATCTTTCCAGGAGGAGGACAGAGCTAGTGCGTTTCAGTCTCCTATGGTGGGTGATTTTTCCCTACAACTCAAACCAAGACCAGAGCCAGCATTGCAAACCAATCCCAGGGTCTCTGGCACTGCCTGTGCTGGAGAAAAAGGGGGACATCATGTTGGGGGGACTCTTCTCCCTTCATGACATGGTGATGGAGCACAGTCTGTCCTTCACCTCTTCACCTCCCTCGGAACAGTGCACCAG
ATTTAACTTGCGGACTTTCCGTTGGATGCAAACTATGGTCTTTGCCGTAGAGGAGATCAACCGAGATGACAAACTCCTTCCCAACATCACACTGGGCTACAGGATTTATGATTCATGCAGCACACCCCATCAGGCACTGAAGGCTGCTATGGAGTTAGTGGGGCATGAGAGGAGTTCAGGCGTCAAGGGAGAGACACAGAGGGAAGGCGGCTGTCGGGGCACGGTCCCGGCGGTGATAGGAGACGGAGGCTCTACTCAGTCTCTCGTCGTGGCCCGCTTGCTGGGAGTGTTCCACGTGCCGCAG
GTTAGTTACTTCTCCAGCTGTGCCTGCCTGAGTGACAAAAAGGACTTTCCTGCTTTTTTAAGGACTATGCCCAGTGACTTCTTTCAG
GTAGATGCATTAGTACAACTCGTCAAGCATTTTGGCTGGACTTGGGTGGGTGTCATAGCAGGGGATGATGCTTATGGCCTTGGTGGGGCAAACATATTTGTCAATAAG
GTGGGAAAATTGGGTGTTTGTGTTGCCCTTCACGAGGTTATCCCTAAGAACCGAGCACAGACCACAATTTCATCAATTGTTTCCAAGATCCGCTCCTCTGGGGCTCGAGTGATTCTGGTGTTTGCTGTGCAACAAGATGCAGCCGCATTGTTTGGCGAAGCACTCAGGCATGAATT
AGCGGGGCTCACTGGGATACAGTGGCTGGCCAGTGAGGCTTGGAGCACAGCTGGCGTACTCTCCACTCCCAGAAAGCAACGCCACATTCTCCAGGGTTCGATGGGATTTGCCATTCGGAGAGCACACATTCCCGGATTGCAAGACTTTCTCCTTCGCCTGCATCCCTCAAGCCGCAATGCCCCTACAGATCCCTTCCTGATACCCTTCTGGGAAGAAGTGTTTCAATGCAGCCTGGCAGCGCGGGCTGAAGGTCAGGAACAGACAATTGAGGGTAAACCTCCATGCTCTGGAACAGAAGAGCTGAGGAGTGTGAGGAATATCTATTCAGATGTGTCACAACTAAGGATTTCCTACAATGTCTATAAGGCGGTGTATGCCTTTGTTCATGCGCTTAAGGCAATGAGATTCTGCGTGAAAGGAAACGGACCATTTCCTCTGCAGGCCTGTGCAGATCCAGATCACATAGAGCCGTGGCAG
TTGCTTCATTACATCAAATCTGTGAAATACTTGAACTCCTTTGGCGATGAAACCAAGTTTGATGAGAACGGTGACCCTGCGGCCATGTATGACCTGGTGAACTGGCAGCTGAGACAAGATGGAGAAATGGAGTTTGTTACTATCGGCAAATTTGACGAGATGACCGCAGGTGGAAAGCAAGAACTTCAGATCCAGGAACACATGATTGTATGGAATGGCAACCAAACCGAA
ATTCCCTTGTCAGTATGCAGCAGCATTTGTCCCCCAGGTACCCGTCAGGCAATCAGACCAAACTTCCCTATTTGCTGCTATGATTGTGTTGTTTGCACAGCTGGCTGGATAAGCAATCAGACTG
ATGCTATAGAATGTGTGGAGTGCCTCCCAGAGTTCTGGTCCAATGTTGAGAGGACAGCCTGTATTCCCAAACAAGTAGAGTTCCTCTCCTATAACAGCACAATAGGCATCACCCTGATGGCTATTTCCATCACTGGCTCCCTCTGCACTTGTGCTGTGGCCTTCGTATTCTCTTTTCACAGAGTCACTCCTATCGTCAGGGCCAACAACTCTGAGCTGAGCTTCCTGCTGCTCTTCTCCTTGACTCTGTGTTTCCTGTGTTCTCTGTCATTCATTGGCCAGCCCTCGGAGTGGTCCTGCATGCTGCGCCACACAGCATTTGGAATTACCTCTGTGCTCTGTATATCTTGTATCCTGGGGAAAACTATAGTGGTGCTGATGGCCTTCAAGGCCACACTTCCAAACAGTAATTTAATCAAATGGTTTGGGCCTGCAAAACAAAAGGCAATCATTGCCTTTTGTACACTGATCCAG
GTAATAATCTGCACAGTGTGGCTGGTTGTTGCTCCCCCCACTCCACGCCAAGTAATGGCCCACAAGAGCGCTGTCGTCATTTTCTTGTGTGACAAAGGTTCACCTATAGCCTTCTCTCTAGTCCTGGGTTACATTGGCCTGCTGGCCTGCATCTGCCTGGTATTGGCCTTCCTGGCAAGGAAACTACCGGACAATTTCAACGAGGCCAGACTCATCACTTTCAGCATGCTCATTTTTTGTGCAGTGTGGATAGCTTTTGTTCCTGCTTACATCAGCTCACCCGGAAAGTACTCCACAGTCACGGAGGTGTTTGCTATCTTGGCCTCCAGTTACGGACTGCTGGGTTGCATCTTTGCCCCAAAGTGCTACATGATCCTGATGAAGCCAGAAAAGAACACATGGAAACACCTGATGTCGAAAGCTGCCGCCGGAAAATTCTAG

>gaV2R_2
ATGCTGCTGACGGCGGACCTACTACTTATTTACCTTCTGGCAGTCAGTGGAGGGAAGCCTGTGTGTCAAACATACGGGACAAAAGAACAGTCTAAATTTTCTATGGAAGGAGACATCAACATTGGAGGCATTTTCTCCTTCCATCAGAATCCTGTCATTGTCAATCCAGCTCATCAGGTCAACCCAGGAACCATCCAGTGTGAAGG
ACTGGACGCAGGAGAGCTTCAATATGCCTTCACTATGATATTTGCCATAAGGGAGATCAACAACAGCTCAGATCTGCTGCCAGGAGTGACACTGGGTTACCGGATCTTTGACTCCTGCCCGAGTGTCCCTGTGTCCATCAGGGCATCACTGAACCTGATGAATAGGTATGAGAGTGGGGAAGGCAGTTGCAGCAAACTCTCAAACGTGCATGCTGTCATAGGAGAAACCACATCAACTTCGACAATAGGTATTGCCCGCACCCTGGGCCCCTTCAATATACCCGTG
ATCAGCCATTCAGCCACGTGTGCATGTCTTAGCAACAGAAGAGACTATCCCTCTTTCTTCAGAACCATACCTAGTGACATCCACCAGAGCAAAGCCCTAGCAAAGCTTATGAAACACTTTGGCTGGACCTGGGTAGGGGCTATCAGAACCAACAGTGACTATGGGAATGGTGGCATGGCCACTTTCCTGCAAGCAGCAGAAAGGGAAGGTGTGTGTGTTGAGTACTCACTGGCTATTTACAGGACTGATCCTAGGAAGTGGTTCCTAAAAGTGGTGGACATTATTAAGGAATCCACCTCTAAGGTAATAGTGGCATTTGCTGATGGCACAGACCTTGACATTCTGATTAAAGAGCTTCATGCTCAGAATGTGACAGGCCTCCAGTGGGTGGGCAGTGAGGGTTGGATCACTTACCGCTATATTGCCTCTCCAGTGAACTATGCTGTGGTACAGGGGGCGGTGGGCTTTTCAGCATTAAATGCTCACATCCCCGGACTGCAGGAGTTCCTCGCAGACAGCAAACCGTCCACTACAAAGGGAGACCACGGACTGGTGGAGTTGTGGGAAACGGTGTTCGGCTGCACACTGACTCCCCAAGAAGCGACCCGAGATCAGGGCTCGGTCGCCGGCTGCACTGGCGAGGAGTCTCTGTGGGACACAGACACACGCTTTACAGATGTGGCAGATGCAAGTTTGCTGAACAACGTTTACAAGGCCACGTACGCTGTCGCTCAAGCTTTGCACATGTTGTTTACCTGCAAAGACGGACAGGGGCCTTTTGAGAACAACACTTGTGCTGATTGGGAAAGTGCCCAACCATGGCAG
GTTCTGCATTACCTAACGCTGGTCAATTTCACCACTAAAATTGGTGAAAGGGTCTTCTTTGATGAGTTGGGCGACCCTGTGGCAAGTTATGCACTGGTAAACTGGCAGATGGATGAGACAAATGGCATCGTCTTTAAAACCATTGGGTTTTATGATGCCTCACAGCCTGAGGGGCGGCAGTTTAAGATGAAAACAGATGTGGGACCTATCTGGGCAGGTGGGAAACTTGAA
GTACCAAGGTCTGTTTGCAGTGAGAGTTGTTTACCGGGCACCCGCCGGGCGTTTGTCAAGGGCAAGCCTATCTGCTGCTTCGATTGCATCACCTGTGCTGACGGGGAGTTCAGCAACACTACAA
ATGCAGTGAAATGTGACAAATGCCTCCCCGAGTACAAGTCCAGCAAGGAGAGGAATAACTGTCACTTGAAATTGATTGAGTTCATCACCTACAGGGAATTGATGGGTATACTGTTGGTCACCTTTTCTGTCATTGGTGCCTGGCTGACAATGACTGTAGCCCTGATATTTTTTCACTACAGACACACTCCTATCGTCAGGGCCAACAACTCTGAGCTGAGCTTTCTGCTGCTCTTCTCCTTGACTCTGTGTTTCCTGTGTTCTCTGACCTTCATAGGACGGCCCACACAGTGGTCCTGCATGCTGCGACACACAGCATTCGGCATCACTTTTGTCCTCTGTATCTCTTGTGTTCTGGGGAAAACTCTAGTGGTGTTAATGGCCTTCAGGGCCACACTGCCAGGGAGTAACGTGATGAAATGGTTTGGGCCTGCACAGCAGAGACTCAGTGTTTTGTGTTTAACTTTCATTCAGGTTGTAATTTGTATTCTTTGGCTGACGATCAACCCTCCTTTCCCCTACAAAAACATGAACTACTATAAAGGAAAGATTATTCTTGAGTGTGCATTGGGATCCCCTGTGGCGTTCTGGGCTGTGTTAGGATACATTGGGCTTTTAGCCATGTTGTGTTTTGTTCTTGCTTTTTTGGCTAGAAAGTTACCTGATAATTTCAATGAAGCGAAATTCATCACCTTCAGCATGTTGATATTCTGGGCAGTCTGGATTGCATTCATCCCAGCGTATGTCAGCTCTCCGGGGAAGTTCACAGTGGCTGTGGAGATATTTGCTATTCTGGCTTCAAGTTATGGGATGCTGTTTTGTGTATTTTTGCCGAAGTGCTATATCATTTTATTAAAGCCTGAGAACAATACAAAGACGAATTTGTTGAATAGAGCGACCCGAATAGCCTTTTGA

>gaV2R_3
ATGCGTGCTGGCAAGTACCAGATTTGTGACTGCGTTGATATGATGTTACTCCTTGTTTTCTTTGTGGGAGCCTGCGGAGCAGTGGAGGACAGTGCCAACTGTGAGATGTTGGGGAGCACAGAGTTTCCTGTGTTATCCAAGGAAGGAGATATCACTATTGGAGGAGTTTTCTCCATCCATAGCCAAATATCAAAGCCTTTGCTCTCCTTTACAAATGATTCAGAATCTCTCATATGTTCCAG
GATCAATTTTAGGGAATTTCGTTTTGCCCAAACGATGATTTTTGCCATCCAGGAGATTAACAATAGCAGCTCTCTGCTGCCTAATATCTCGATTGGTTATAAGGTATATGACAGCTGTGGTTCAACATTGCCTTCGATGCGTGCAGTGATGGGTCTGATGAATGGGCAGGAAAGGACTTTGGATAAAACTTGCTCAGGGCAGTCATCCGTTCATGCCATCATCGGGGCCTCTGAGTCCTCCTCAACCATTGCGATGCTACAAATATCAGGGGTTTTCAAAATTCCGGTG
ATCAGCCACTTTGCGACTTGTGCATGTCTGAGTAACAGAAAGGAATATCCCTCCTTCTTCAGAACCATTCCTAGTGATTACTATCAGAGCAGAGCCATAGCAAAACTGGTAAAACACTTTGGCTGGACATGGGTTGGGGTGGTTAGAAGTGACAATGACTATGGCAACAATGGCATGGAAACATTCATCGCAGCCGCAAGCCATGAAGGGGTCTGTGTTGAGTACTCGGAAGCCATCTCAAGGACTGATCCCAGTTGGCGGGTTGAAAGGGCGGTCAGAGCGATCCACGACGGCACCGCAAGGGTCTTGGTTGCCTTCCTCGCCCAGGGCGAGATGGACATTCTGCTGGAGGAAGCTCTGAGGCAGAATTTGACCGGGCTGCAGTGGGTGGGCAGCGAGTCCTGGATTACGGCGGGTCACCTGGCCATTGAGAGGTACTCGGGAATCCTAACAGGGTCTCTGGGCTTCGCCATCAGAAAAACACTAATCACAGGCCTGCAAGAGTTTCTTTTGAAGGTCAACCCAAGTCAAAACCCACAAAGTGATCTGCTGAGAGAGTTCTGGGAAGCCATAATTGGTTGCAGTTTCAAATCCAAATTTTATGTTCAGAAGCAGTGCTCTGGCTCTGAGAGACTGGAGGACAACAGCAATCCTTTCACAGATGTCTCACAGCTACGGATATCTAACAATGTGTATAAAGCGGTTTATGCTGTAGCTCATGCCATGCATAACATGTTACGCTGTGGACCAAATGTAGCGGTGTCTCAGTCATGTAAATGGACAGATAATTTACAGATGGAACAG
GTTGTGAAACAACTCCAAGATGTGAATTTCACTCTTCCGTCAGGTGAAAGAGTAAATTTTGATGTAAATGGGGATCCTACAGCTATTTATGAGCTAGTGAACTGGCAAAGAAACCAAGCAGGAGATATCAAGTTTGTGGCAGTAGGGAGCTACGAGGCCTCGATACCAAATGGAGAACAGCTCATCATGAATGAACAAAGCACAACATGGGCTTCTGAATCCCCGAAG
ATGCCACACTCTGTCTGCAGTGAGAGTTGTCTGCCAGGTTTCCGGCAGGCTGTGATTCAAGACAAACCCATCTGCTGTTTTTCCTGCATCGCCTGCGCTGCTGGAGAGATCAGCAACTCCAGCA
ATCCGGCAGAGTGTTCCCGCTGTCCACTGGAGTTCTGGTCAAATGAAGATCACAGCCAGTGTGTTCCGAAGGTCATCGAGTTTCTATCTTTTGTAGAAACCATGGGCGCCCTTCTCACCGCTTTCTCATTGCTTGGAGCAAGTTCAACACTACTGGTGTTGTGTGTCTTTTTTCGGTTTCATCACACACCTCTTGTTAAAGCTAGTAACTCTGAGCTGAGCTTCCTGCTGCTCTTCTCCTTGACTCTGTGTTTCCTGTGTCCTCTGACTTTCATAGGCCGCCCCACTGAGTGGTCCTGCATGCTGCGACACACAGCTTTTGGCATCACCTTTGCATTGTGTATATCTTGTATCTTGGCTAAAACTTTAGCAGTGGTAATTGCCTTCAAGGCCAAAAGTCCAGCAAACACACTTATGCAGTGTTCTGCTCCACTGCAGAAAATAACTGTTCTCAGCTGTACTTTACTTCAGGTGTTAGTTTGTGTGCTGTGGTTACTTCTTGCTCCACCTTTCCCTTTCAAGAATACAGCTCATGCCACTGAAAGGATAATTCTACAGTGTAATTTAGGTTCACCTATAGGGTTCTGGGCCATGCTGGGGTACGTAGGACTCCTGGCTATGCTGTGCTTTATCCTTGCTTTTCTGGCTCGGAAGGTGCCAGATAATTTCAATGAAGCGAAGTTCATTACCTTCAGCATGTTAATTTTCTGTGCAGTCTGGCTAACTTTTATTCCAGCGTATGTCAGTTCTCCCGGGAAGTTCACTGTAGCTGTAGAGATATTTGCTATGCTCGGCTCTAGCTTTGGGTTGTTGTGTTGTATATTTGCTCCAAAATGTTATATTTTATTGCTTAAACCAGAAAGAAATACTAAAAAACATATGATGGGGAGAAACCAGTGA

>gaV2R_4
ATGTTTCATGTGATAACAGGGCTGCTTTTCTTGGAGCATCTTTTGGCATTTGGAGCAGTGCAGGAGGAAGCTCCCTTCTGTCAGATCATGGGGAGTCCAGAGTTCCCTCGGTTGTCTAAGGAGGGAGATGTCATGATTGGTGGAGCTTTTTCCATCCACAGCAAAATTACACAACCTCCACTTTCCTTTACAGAGAAACCATCACGTCTTACATGTTCCAG
TGTGAACCTCAGGGAGTTTCGATTTGCCCAAACCATGATATTTGCAATCCAAGAAATAAACAAAAGCAACATTCTTCTTCCCAATGTTTCGATTGGATACCGTATATATGACAACTGTGGCTCAACATTATCCTCAATGCGTGCTGTGATGGCCCTGATGAATGGTGATGAGTGGACTGTGGGAAAGAGCTGTTCGGGTCAATCAGCTGTTCAAACTATTATTGGGGAGTCCGAATCCTCTTCAACTATTGTGCTGTCACGCACTACCGGACCGTTCAAAATTCCTGTG
ATAAGTCATTCAGCTACTTGTGAGTGTCTGAGCAACAGGAAGGAGTATCCCTTTTTCTTTCGAACCATTGCCAGCGATCGCTACCAAAGTCGAGCTCTGGCCCAGATGGTCAAGCACTTTGGCTGGACCTGGGTTGGGGCAGTCAACAGTGACAGTGACTACGGCAACAACGGCATGGCCATCTTCCTCGAGGCGGCGCAGGAGGAAGGCGTGTGTGTGGAGTACACAGAGAAATTTCACCGGTCAGAACCAGAGAAACTCATGGAAGTTGTAGAAGTGATCCGAAAGAGCACTGCCCGAGTCATCGTTGGTTTCCTGGCTCACGTGGAGATGAACAATCTCCTGGAGACGTTGAGTCTCCACAACATCACCGGCCTGCAGTTTATCGGCGTGGAGGCCTGGATCACTGCTGACAGCCTTGTGACCCCCAACAGCTTCAGTGTGCTGGGAGGTTCTCTGGGTTTTGCTATGCCAAAAGCCAACATCAGCGGCCTGGCTGAGTTTTTAATCCAAGATTTCTGGAAGACAGAGTTCAAGTGTGAGGAAACAAACAGGGACACCGGGGCAGAGACAGCCCAATGCAGAGAAAACTGGGATTTATTTGAGCTTAAAGACAACAATAATGATGTTGCAGAGCTGCGTTACTCCAATAACATTTACAAAGCAATCTATGCTGTGGCCCATTCTCTGCACAGCATTTTAAAGTGCTCAACAAGTCAGGGTTGTGACGGAACAATACAGGTTACTCCCTGGCAG
GTAGTGGAATCATTGAAGCAGGTCAATTTTACTACTAAGAATGGAGACCAGGTGTGGTTTGACAGCACTGGAGCAGCTGTGGCTCGGTATGAGGTGGTGAACTGGCAGCGTGGATCAGATGACTTGGTCCAATTTAAACCTGTCGGCTATTATGATGCCTCCCTACCTCCTGGACAAAAGTTCGTCCTAAAGACTGAAGCAATAATTTGGCCTGAAGGGAAGACAGAG
TTGCCTGTGTCAGTGTGCAGTGAAAGTTGCCGTCCAGGAACTCATAAAGTCCTTCAGAAAGGAAAGCCCGTCTGCTGCTACGACTGCAAAACATGTGCAGAGGGATCAATCAGCAACAGCACAG
ATTCTAATGACTGCAAAAAGTGTCCTGAAGAGTATTGGTCCAATCAAAACAGAGATGCATGTGTACTGAAAAATGTTGAGTTTCTCTACTTCACAGAGTTGATGGGTATAATCCTTGTGTTTTTCACTTTGTTTGGTGTCCTCCTTACTTTAATTGTGGCCACTCTATTCTTGATTAATAAGGACTCTCCCTTGGTGAAAGCCAACAACTCCGAGCTGAGCTTCCTGCTGCTCTTCTCCTTGACTCTGTGTTTCCTGTGTTCTCTGACCTTCATAGGACGGCCCACACAGTGGTCCTGCATGCTGCGACACACAGCATTTGGCATCACTTTTGTCCTCTGTATCTCTTGTGTTCTGGGGAAAACTCTAGTGGTGCTAATGGCCTTCAGGGCCACACTGCCAGCTAGTAATGTGATGAAATGGTTTGGGCCTGCACAGCAGAGACTCAGTGTTCTGTGTTTCACTCTCATTCAGGTTATAATTTGTATTCTTTGGCTCACAATCAACCCTCCTTTACCCTACAAAAACATGAACTACTACAAAGAAAAGATTATTCTTGAGTGCATGATGGGATCCCCTGTGGGGTTCTGGGCTGTGTTAGGATACATTGGGTTTTTAGCCGTGTTATGTTTTGTTCTTGCTTTTTTGGCTAGAAAGTTACCTGATAATTTCAATGAAGCTAAATTCATCTCCTTCAGTATGTTGATATTCTGTGCAGTCTGGATTGCATTCATCCCAGCGTACGTCAGTTCTCCGGGGAAATTCACTGTGGCTGTGGAGGTATTTGCTATTTTGGCCTCTACTTATGGACTACTTATTTGTATTTTTGCCCCCAAATGCTTTATTATTGTACTCAGACCTGAACTGAACACAAGGAAACACCTGATGGGGAAAACGGTATCCGGTTAA

>gaV2R_5
ATGATGCCACTCAGCAGTTTTGCTGTCCTAGACAGTATGCCGTCCACACAGAGGTGGCCCGAGCAGGGATGGGCACTCCTACAGCTCTTGCTGGTTGCCTCGTTCTCTCAGACTGAGGAGCTGGTGTGCCGGCAGAGAGGGGATCCTGAGAGCCCCCAGCTTTATAAGGACGCGGAAATTATGTTGGGGGGAATATTCTCTTTTCACAGCAGCTGGAAAGACAGACAGGATACCTACAACCAAAAACCATTGCCACTGCAATGCACCAG
TCTGAATTTCAGAGGGTTCCAGTTGGCCCAGGCTATGCTCTTTGCCATAGAAGAAATCAATAACAGCAAGGACTTACTGCCTGGAATCTCGCTGGGCTACAAGATTTATGACTCATGTAGTTCCATTGCGACGAGTGTGAGGGCTGCACTGGCCTTGGCTAATGATAATGAAGTAGCATGGGCTCCTTCTGAGGAACCTTGCACCAGATTTTCCCAAGTGCAGGCCATTCTAGGAGAAACCTCTTCTTCTCCCTGCATGGCTGTAGCTACTGTCATTGGACCCTTTCACATCCCAATG
ATCAGCCATTCTGCCACTTGCACTTGTCTCAGTGATAAAAAAAAGTACCCGTCCTTCCTCAGAACAATACCCAGTGACTACTACCAGAGCAGAGCCCTGGCCCAGTTGGTCAAGCATTTCGGTTGGACTTGGGTTGGCGCTATTAGGACAAATGATGATTATGGCAATTATGGCATGGTAACATTCACAGAAATCGCCAAGCGGCTGGGCATCTGTTTAGAGTACTCTGTCTCTTTCTTTAGAACAGATCCACCAAAGAAGTTGCAAAAGATAATTGATACTATTAAGTCTTCTACTTCCAAGGTTATTGTCGCTTTCCTCTCATACATGGATATGGAAGTGGTATTACATGAGTTGTCTCACCACAACTTGACCGGATACCAGTGGGTGGGCACCGAGGGTTGGATACTTGATTCGCAAACAGCAGTCACAGATACGGGTCACATTCTGGACGGTGCCTTAGGCCTGTCCATTCCCAAAGCACACGTCGCTGGCCTTAGAGAGTTCATGTCCAATATAAAGCCGCTAAATTCATCTAGTACTGAAATGTTTACAGAGTTCTGGGAGGCATTGTTTAGCTGTAAGTTCCGGCCATCAAAGTCATCATCAGAGTATCAGAGCGTATGCACTGGACATGAAGATCTGACAGGAGTGCAAAACAGCTTCTCTGATATGTCGCTCATGCCAATCTTTAACAATGTCTATAAAGGAGTGTATGCTGTGGCTCACACACTTCACGGTGTTCTCAACTGTAACAAAAGCTGCAGCAAGATAGTTCATCTTGAGCCATATAAG
GTTTTACGGTTCTTGAAAAAGATTCAGTTCAAAACAAAAGGAGGAGATGAGGTTTACTTCAATGAGAATGGAGACCCGGCAGCAAAGTATGAAATTATAAACTGGCAGCCAACAGCAAAGGGCATTGTGGACTTTGTCACAGTTGGTCTTTATGATGCATCCTTACCTGCAGACAAACAACTGAATCTGCAAAATACATCATTGATTTGGGCTCAGAATTCACAAGAG
GTGCCCTTGTCAGTTTGCAGTGAGAAGTGTCCTCCAGGAACCCGCAAGGTCCTCAAAAAAGGAAAACCAATCTGCTGCTATGACTGTTTAAGATGTGCAGAGGGAGAAATCAGCAACAGCACAG
ATTCTATCACATGTGTGCGATGCCACCCTGAGTTCTGGTCGAATGCGGGAAGAGATGCCTGTGTGAGGAAGAAGGCAGAGTTCCTATCGTACGAAGAGATTATGGGAGCACTGCTCACTGCCGCATCCTTATCCGGCACATGCATCACTAATGTTGTTGCACTCATTTTCTTCAGATACAGACACACTCCTATCGTCAGGGCCAACAACTCTGAGCTGAGCTTCCTGCTGCTCTTCTCCTTGACTCTGTGTTTCCTGTGTTCTCTGACCTTCATAGGACGGCCCACACAGTGGTCCTGCATGCTGCGACACACAGCATTCGGCATCACTTTTGTCCTCTGTATCTCTTGTGTTCTTGGGAAAACTCTAGTGGTGCTAATGGCTTTCAGGGCCTCACTTCCAGGGAATAATGTCATGAAATGGTTTGGGCCTGCACAGCAGAGACTCAGTGTTCTGGCTTTCACTTTCATACAAGTATTGATTTGTGTCCTGTGGTTAACAATTGCTCCTCCTTTTCCGTTAAAGAATTTCAAGCAATTCAAGAACAAAATAATATTAGAGTGTGCTCTAGGTTCAGCAGTAGGCTTTTGGGCTGTACTTGGATACATTGGAGTTCTGGCCCTGTTTTGTTTTATTCTTGCTTTTCTGGCCCGTAAATTGCCTAATAATTTCAATGAAGCTAAACTCATCACCTTTAGCATGCTGATATTTTGTGCAGTTTGGATCACTTTTATCCCAGCGTACATCAGTTCTCCTGGGAAGTTTAGTGTTGCTGTGGAAATATTTGCAATTCTAGCCTCCAGTTTTGGACTGCTGTTTTGCATTTTTATTCCAAAATGTTATATTATTCTACTGAAACCTGAGAAGAATACAAAAAAGAACATCATGGGGAAGGGAACACAAAAGTAA

>gaV2R_6
ATGAGGTCCATGGATGTGAGTGGACACTTAATAAGGCCTACAGAGGGTATAAAGACAGACGCAAGGGCAGAGGTCGGTCTGTGCGGCGAAGGAATGTCACTACCGAGGCTGCTGCTCCTGGTTCTTCTTATCAGGAGGGGAGCCCTTGTGTGCCGCCTTCAGGGGAAGGCACAACCGCCTGAGTTCACAAAGGCTGGAGACTTTGTCACAGGTGGAATTTTTACCTTTCGCACTGGGTACCGGGACATCGTGCCCACCTTCCAAACTCTACCTGATCGTCCAACGTGCCAGAA
CATTAATTTAAGAGAATTCCAATTTGCTCAGACCATGATCTTTGCCATCGAGGAAATAAATCAAAATCCTGCTATTCTTCCTAACCACACAATGGGCTACAAAATATACAATTCATGTGGAATGTCAAACATTATAAGGTCGGCTCTGGATTTAGTCAATGGGCAGGAGGAGATCATTGATGAGAGGAACTGTACAAACGCTGACAATGCACAGGCTGTGATTGGTCACTCTGCCTCTGCGCCCACAGTAGGATTTGCCCGCATTTTGGGCAGGTTCCAGATACCAGTG
CTCAGCCACTTTGCAACCTGTGCATGTCTCAGCAACAGAGAAGTGTTTCCATCCTTCTTCCGAACCATTCCAAGCGACCTCTACCAGAGCAGAGCGCTGGCAAAGCTGGTGAAGCATTTCCGCTGGACCTGGGTGGGGGCGATTAGTAACAAAAACGAATATGGCATCAATGGGATCGCCGCATTTATGAAAGCTGCACAAGAAGAAGGGGTGTGCATTGAGTATTATCGGGCATTTGAGCAAACGGGTCCTCTTCACGAGTTGGCAAAAGTAGTTGAATCTGTGAAGTACTCCACCTCTAAGGTCATCGTGGCGTTCATGTCCCACAGAGAGGTTGATGTGCTGGTGACTGAGCTGTTCAAACAGAACATTACAGGTCTGCAGTGGGTCGGCAGTGACGCGTGGATCACAGAGGACGCTCTGACCAGCAGCGAGGGAAACAGCCTCTTGGTCGGCTCACTGGGCTTCACTGTCAGCAAAGCTCAGATCCCGGGCCTGGAGGAGCACATGAGGCGGCTGCGGCCGTCGCAGTTCCCCGACAGTCAGTTTGTCAGAGATCTCTGGGAAGACACGTTCGATTGCGTTCTGAACGACACTGCGAACACACAGAGGAAACCGTGCGACGGCTTTGGGAGCGTGCAGACAGTTGAATCATATTTTACGACTGTCTCAGAGCTGAGATTTACTAATAATGTGTACAAGTCAGTTTACGCAGTTTCCCATGCCCTCCACAATCTGGTCACATGTGAAGAGGGGAGGGGCCCCTTCTCAAACGGGAGCTGTGCCGATGCTGGACACATCCAACCGTGGCAG
GTGCTGCATTATTTACAGAATATCAACTTCACAACAAATCAGGGGGAGAGAGTGACCTTTGACCAGAATGGAGATTCACCTGCAAGATATGAACTTGTGAATATACAGCTTGTGACCTCAAGGACCCTGCATGTCGCCACAGTTGGGATCTTTGACTCCAATCTGCCCCGTGAGCGCCAATTTACACTAAATGACATGAAGATAGTTTGGGGAGGAGGAAGTCATACG
GTGCCTGTGTCCGTTTGCAGTGAGAGCTGTCCTCCGGGAAAACACAAAGCCCTTCAGAAAAGAAAACATATTTGCTGTTATGACTGTGTACCGTGTGCAGAAGGAGAAATCAGTAATATTACAG
ACTCCATGGATTGCTTCAAATGTCCCATTGACTATTGGCCGAATGCCAGAAGAGACGTGTGCATCTTGAAGGAAATAGAATTCTTGTCTTATGCAGAGCTCATGGGGATCGTGTTAACATGTATTTGTTTGATAGGGGCGATGGTGACAACTGCGATAGCATCCGTTTTCTTTCACTTCCGAGAAACTCCTATCGTCAGAGCCAACAACTCCGAGCTGAGCTTCCTGCTGCTCTTTTCCTTGACTCTGTGTTTCCTGTGCTCTCTGACCTTCATAGGACGGCCCACACAGTGGTCCTGCATGCTGCGACACACAGCATTTGGCATCACTTTTGTCCTCTGTATCTCTTGTGTTCTGGGGAAAACTCTAGTGGTGCTAATGGCCTTCAGGGCCACACTGCCAGCTAGTAATGTGATGAAATGGTTTGGGCCTGCACAGCAGAGACTCAGTGTTCTGTGTTTAACTTTCATTCAGGTTGTAATTTGTATTCTTTGGCTGACGATCAACCCTCCTTTCCCCTACAAAAACATGAACTACTATAAAGAAAAGATTATTCTTGAGTGTGCATTGGGATCCCCGGTGGGGTTCTGGGCTGTATTAGGATACATTGGGTTTTTAGCCATGTTGTGTTTTGTTCTTGCTTTTTTGGCAAGAAAGTTACCTGATAATTTCAATGAAGCTAAATTCATCACCTTCAGCATGTTGATATTCTGGGCAGTCTGGATTGCATTCATCCCAGCGTATGTCAGCTCTCCGGGGAAGTTCACAGTGGCTGTGGAGATATTTGCCATTATTAGCTCCAGTTATGGACTACTTATATGTATTTTCATTCCCAAATGCTATGTTATTTTACTTAGACCAGAACAAAACACAAAAAGTCACATAATGGTCAGAACAAAAGATATTCAATATTAG

>gaV2R_7
ATGGGTTGGATTACTCTTATTTCATTCACTCTGCTGGCAAGAACAATGTCAGAAAACCAAACATGCAAAATGATTGGACAGACAGGGTTTATGGAATTTTCAAAAGGAGGTGATCTTATTATAGGAGGAGTTTTCTCTATGACTAGCACACGCAAACTGAACGATTATGGTTACGGGGCATTTCCAAACACATACTGCATTAA
GTGGAATGACAGGGAATTCAAGTTTGCCCGTACAATGATTTTTACTGTGGAGGAGATTAACAGGAATACTGAGCTCCTTCCTGGGGTGAGTCTTGGCTATCGGGTCTTCAACGGCTGTGGCAGTGAAAACCTGGTACGAGCAGCGATAGAAGCAGTAACTGGAGAGGATTCAAAGGGCTGCAGTGATCCCATCCAGGCTCTCATAGGCCATTCATCCTCTGGAGTTACTCAAGATATAAACCTGATTCTAAGCCCGCTATCTGTTCCACAT
GTAAGCCATCTTTCAACCTGTTCTTGTTTGAGCAACAAAAGACTATACCCCACATTCTTTAGAACTGTGCCTAGTGATCACTTCCAAATCCTCGGCCTTGTGCAGCTTATGAAACATTTTGACTGGCTCTGGGTGGGGATTATACACTCGGAGGGATTGTACTCAAAAGAAGGCACAGCTACATTCAACATGGAAGCAAAGAAGGAGGGTATATGTGTTGAATACACATTACCTTATGCTAAGGCCAGACCATTCATGGTGAATACCATTGTGAATACTCTAAGAGAGTGCTCTTCAAAAGTAGTCCTGTTGTTTATGTCATTGTCCTTTACCAAATCGTTCCTGTCCGATATTGAAGAATATAAAATCACAGGAAAGCAGTGGATTGGCGGTGAGGCTTGGATCACACAAGAAAGCCTGGCTTCTGTTGGTACAAGGTCAATTTTACAGGGGGCAATGGGCCTTGCCCTCCCCCTGGCGAACATACCAGGTCTTGGTGAATACCTACTCAGCCTGAAACCCACGGATGAACCACAGAGTACTATAATTAAAGCTTTCTGGGAGAATTTCTTTGAGTGCAGCTTCTCTCCATCAAACACAACTGCTGTGTGCACTGGCACAGAGGATCTCAGCACAGTCTCCAGTGGATACACAGCTATTACACAATTCAGGGCTGAGAATAATGTGTACAAAGCTGTGTACTTGCTGGCATACTCCCTTCATGCACTATTGCAATGTAAAAATGGCTCAAATCCCACAACAGGAAAACCCTGTGTGAACAAGAACGAAGTTCGGCCTGAACTA
GTGCTGGAACACATTAAATATGTGAACTTCACGACCCAGGATGGGGCCAAAGTTTCATTTGATGAAAATGGAGAATCAATTGCCCAGTATGACTTAGTTAACTGGCAGATGAAAGAAGATGGTTCTATTGAGATCGTCAACGTTGGTCAATACGATACTTCTTACCCAGATGGGGAAAAATTCAAAATAAAAGACAACACCAAAATAGTTTGGGGAGGAGACAGTGATAAG
GTGGTAAGATCTGTCTGCACAGAACCATGCCCACCTGGGACCCGTAAAGCCATAAACAAGCTCAAGCTCGTGTGCTGCTTTGAATGCTTTCAGTGTCCTGAGGGAACAATCAGTAATCAAACAA
ATTCTCCAGACTGTTTGATCTGTCCACCTGAATTTTGGCCAAATGAAAAGAAAGACAAGTGCCTCTTAAAAAAGACTGAATACCTTTCCTATGAAGAGATCATGGGAATACTTTTAGCTGCATTTGGCTGTATTGGCGTATTTTTATCTCTTCTGACATCAATCATTTTTTTCACTCATAATGAGACTCCTATTGTAAAAGCAAACAACTCTGAGCTGAGCTTCCTGCTGCTGTTCTCATTAAAACTGTGTTTCCTGTGCTCTCTGACCTTCATAGGAAGGCCCACACAGTGGTCCTGCATGCTGCGACACACAGCATTTGGCATCACTTTTGTCCTCTGTATCTCTTGTGTTCTGGGGAAAACTCTAGTGGTGCTAATGGCCTTCAGGGCCACACTGCCAGCTAGTAATGTGATGAAATGGTTTGGGCCTGCACAGCAGAGAGTCAGTGTTCTGTGTTTCACTCTCATTCAAGTTATCATTTGTATTCTTTGGCTGACAATCAACCCCCCTTTCCCTAAGAAGAACATGAGTTACTATAAAGAAAAGATCATCTTAGAATGTGCTCTGGGTTCAGTTGTAGGGTTCTGGGCTGTGTTGGGTTACATCGGACTTCTGGCTTTCTTGTGTTTTATTCTTGCCTTTCTTGCTAGAAAGCTACCAGACAGCTTTAATGAAGCCAAACTCATCACCTTCAGCATGCTAATATTCTGTGCAGTGTGGATCACATTTATCCCAGCTTATGTCAGCTCTCCTGGGAAGTTCACTGTGGCTGTGGAGATATTTGCCATTTTGGCCTCTAGTTTTGCTTTGCTTGGATGTATTTTCTTCCCAAAATGTTATATTATTATTTTCAGGCCAGAACAAAACTCAAAAAAACATTTGATGGGCAAAATACAACCAAGAAATCTTTAA

>gaV2R_8
ATGGGTTGGATTACTCTTATCTTATTCACTCTGCTGGCAAGGACAATGTCAGAAAACCAAACATGCAAAATGATCGGGCAGACAGGGTTTATGGAATTTTCAAAAGGAGGTGATCTTATTATAGGAGGAGTTTTCTCTATGACTAGCACACGCATACTGAACGATTATGGCTACCGGGCATTTCCAAACACATACTGCACTAA
GTGGAATGACAGGGAATTCAAGTTTGCCCGTACAATGATCTTTACTGTGGAGGAGATTAACAGGAATACTGAGCTCCTTCCTGGGGTGAGTCTTGGCTATCGGGTCTTCAACGGCTGTGGCAGTGAAAACCTGGTACGAGCAGCGATAGAAGCAGTAACTGGAGAGGATTCAAAGGGCTGCAGTGATCCCATCCAGGCTCTCATAGGCCATTCATCCTCTGGAGTTACTCAAGATATAAACCTGATTCTAAGCCCGCTATCTGTTCCACAG
ATAAGCCATCTTTCAACCTGTTCTTGTTTGAGCAACAGAAGACTATACCCCACATTCTTTAGAACTGTGCCTAGTGATCACTTCCAAATCCTCGGCCTTGTGCAGCTTATGAAACATTTTGACTGGCTCTGGGTGGGAATTATACACTCGAATGAATTGTACTCAAAAGAAGGTATAGCTAAATTCAACATGGAAGCAAAGAAGGAGGGTATATGTGTTGAATACACATTACCTTATGTTGCGGCAAAACAATTCATGGTGAATACCATTGTCAATACTCTAAGAGAGTGCTCTTCAAAAGTAGTCCTTTTGTTTATGTCATTGTTCAACACCAAATCGTTCCTGTCCAATATTGAAGAATATAAAATCACAGGAAAGCAGTGGATTGGCGGTGAGGCTTGGATCACACAAGAAAGCCTGACTTCTGTTGGTACAAGGTCAATTTTACAGGGGGCAATGGGCCTTGCCCTCCCCCTGGCGAACATACCAGGTCTTGGGGAATACCTACTCAGCCTGAAACCCACGGATGAACCACAGAGTACTATAATTAATGCTTTCTGGGAGAATTTCTTTGAGTGCAGCTTCTCTCCATCAAACACAACTGCTGTGTGCACTGGCACAGAGGATCTCAGCACAGTCTCCAGTGGATACACAGCTATTACACAATTCAGGGCTGAGAATAATGTGTACAAAGCTGTGTACTTGCTGGCATACTCCCTTCATGCACTATTGCAATGTAAAAATGGCTCAAATCCCACAACAGGAAAACCCTGTGTGAACAAGAACGAAGTTCGGCCTGAACTA
GTGCTGGAACACATTAAATATGTGAACTTCACGACACAGGATGGGGCCAAAGTTTCATTTGATGAAAATGGAGAATCAATTGCCCAGTATGACTTAGTTAACTGGCAGATGAAAGAAGATGGTTCTGTTGAGATCGTCAACGTTGGTCAATACGATACTTCTTACCCAGATGGGGAAAAATTCAAAATAAAAGACAACACCAAAATAGTTTGGGGAGGAGACAGTGATAAG
GTGGTAAGATCTGTCTGCACAGAACCATGCCCACCTGGGACCCGTAAAGCCATAAACAAGCTCAAGCTCGTGTGCTGCTTTGAATGCTTTCAGTGTCCTGAGGGAACAATCAGTAATCAAACAA
ATTCTCCAGACTGTTTGATCTGTCCACCTGAATTTTGGCCAAATGAAAAGAAAGACAAGTGCCTCTTAAAAAAGACTGAATACCTTTCCTATGAAGAGATCATGGGAATACTTTTAGCTGCATTTGGCTGTATTGGCGTATTTTTATCTCTTCTGACATCAATCATTTTTTTCACTCATAATGAGACTCCTATTGTAAAAGCAAACAACTCTGAGCTGAGCTTCCTGCTGCTGTTCTCATTAAAACTGTGTTTCCTGTGCTCTCTGACCTTCATAGGAAGGCCCACACAGTGGTCCTGCATGCTGCGACACACAGCATTTGGCATCACTTTTGTCCTCTGTATCTCTTGTGTTCTGGGGAAAACTCTAGTGGTGCTAATGGCCTTCAGGGCCACACTGCCAGCTAGTAATGTGATGAAATGGTTTGGGCCTGCACAGCAGAGACTCAGTGTTCTGTGTTTCACTCTCATTCAAGTTATCATTTGTATTCTTTGGCTGACAATCAACCCCCCTTTCCCTAAGAAGAACATGAGTTACTATAAAGAAAAGATCATCTTAGAATGTGCTCTGGGTTCAGTTGTAGGGTTCTGGGCTGTGTTGGGTTACATCGGACTTCTGGCTTTCTTGTGTTTTATTCTTGCCTTTCTTGCTAGAAAGCTACCAGACAGCTTTAATGAAGCCAAACTCATCACCTTCAGCATGCTAATATTCTGTGCAGTGTGGATCACATTTATCCCAGCTTATGTCAGCTCTCCTGGGAAGTTCACTGTGGCTGTGGAGATATTTGCCATTTTGGCCTCTAGTTTTGCTTTGCTTGGATGTATTTTCTTCCCAAAATGTTATATTATTATTTTCAGGCCAGAACAAAACTCAAAAAAACATTTGATGGGCAAAATACAACCAAGAAATCTTTAA

>gaV2R_9
ATGGGTTGGATTACTCTTATCTTATTCACTCTGCTGGCAAGGACAATGTCAGAAAACCAAACATGCAAAATGATCGGGCAGACAGGGTTTATGGAATTTTCAAAAGGAGGTGATCTTATTATAGGAGGAGTTTTCTCTATGACTAGCACACGCATACTGAACGATTATGGCTACCGGGCATTTCCAAACACATACTGCACTAA
GTGGAATGACAGGGAATTCAAGTTTGCCCGTACAATGATCTTTACTGTGGAGGAGATTAACAGGAATACTGAGCTCCTTCCTGGGGTGAGTCTTGGCTATCGGGTCTTCAACGGCTGTGGCAGTGAAAACCTGGTACGAGCAGCGATAGAAGCAGTAACTGGAGAGGATTCAAAGGGCTGCAGTGATCCCATCCAGGCTCTCATAGGCCATTCATCCTCTGGAGTTACTCAAGATATAAACCTGATTCTAAGCCCGCTATCTGTTCCACAG
ATAAGCCATCTTTCAACCTGTTCTTGTTTGAGCAACAGAAGACTATACCCCACATTCTTTAGAACTGTGCCTAGTGATCACTTCCAAATCCTCGGCCTTGTGCAGCTTATGAAACATTTTGACTGGCTCTGGGTGGGAATTATACACTCGAATGAATTGTACTCAAAAGAAGGTATAGCTAAATTCAACATGGAAGCAAAGAAGGAGGGTATATGTGTTGAATACACATTACCTTATGTTGCGGCAAAACAATTCATGGTGAATACCATTGTCAATACTCTAAGAGAGTGCTCTTCAAAAGTAGTCCTTTTGTTTATGTCATTGTTCAACACCAAATCGTTCCTGTCCAATATTGAAGAATATAAAATCACAGGAAAGCAGTGGATTGGCGGTGAGGCTTGGATCACACAAGAAAGCCTGACTTCTGTTGGTACAAGGTCAATTTTACAGGGGGCAATGGGCCTTGCCCTCCCCCTGGCGAACATACCAGGTCTTGGGGAATACCTACTCAGCCTGAAACCCACGGATGAACCACAGAGTACTATAATTAATGCTTTCTGGGAGAATTTCTTTGAGTGCAGCTTCTCTCCATCAAACACAACTGCTGTGTGCACTGGCACAGAGGATCTCAGCACAGTCTCCAGTGGATACACAGCTATTACACAATTCAGGGCTGAGAATAATGTGTACAAAGCTGTGTACTTGCTGGCATACTCCCTTCATGCACTATTGCAATGTAAAAATGGCTCAAATCCCACAACAGGAAAACCCTGTGTGAACAAGAACGAAGTTCGGCCTGAACTA
GTGCTGGAACACATTAAATATGTGAACTTCACGACACAGGATGGGGCCAAAGTTTCATTTGATGAAAATGGAGAATCAATTGCCCAGTATGACTTAGTTAACTGGCAGATGAAAGAAGATGGTTCTGTTGAGATCGTCAACGTTGGTCAATACGATACTTCTTACCCAGATGGGGAAAAATTCAAAATAAAAGACAACACCAAAATAGTTTGGGGAGGAGACAGTGATAAG
GTGGTAAGATCTGTCTGCACAGAACCATGCCCACCTGGGACCCGTAAAGCCATAAACAAGCTCAAGCTCGTGTGCTGCTTTGAATGCTTTCAGTGTCCTGAGGGAACAATCAGTAATCAAACAA
ATTCTCCAGACTGTTTGATCTGTCCACCTGAATTTTGGCCAAATGAAAAGAAAGACAAGTGCCTCTTAAAAAAGACTGAATACCTTTCCTATGAAGAGATCATGGGAATACTTTTAGCTGCATTTGGCTGTATTGGCGTATTTTTATCTCTTCTGACATCAATCATTTTTTTCACTCATAATGAGACTCCTATTGTAAAAGCAAACAACTCTGAGCTGAGCTTCCTGCTGCTGTTCTCATTAAAACTGTGTTTCCTGTGCTCTCTGACCTTCATAGGAAGGCCCACACAGTGGTCCTGCATGCTGCGACACACAGCATTTGGCATCACTTTTGTCCTCTGTATCTCTTGTGTTCTGGGGAAAACTCTAGTGGTGCTAATGGCCTTCAGGGCCACACTGCCAGCTAGTAATGTGATGAAATGGTTTGGGCCTGCACAGCAGAGACTCAGTGTTCTGTGTTTCACTCTCATTCAAGTTATCATTTGTATTCTTTGGCTGACAATCAACCCCCCTTTCCCTAAGAAGAACATGAGTTACTATAAAGAAAAGATCATCTTAGAATGTGCTCTGGGTTCAGTTGTAGGGTTCTGGGCTGTGTTGGGTTACATCGGACTTCTGGCTCTCTTGTGTTTTATTCTTGCCTTTCTTGCTAGAAAGCTACCAGACAGCTTTAATGAAGCCAAACTCATCACCTTCAGCATGCTAATATTCTGTGCAGTGTGGATCACATTTATCCCAGCTTATGTCAGCTCTCCTGGGAAGTTCACTGTGGCTGTGGAGATATTTGCCATTTTGGCCTCTAGTTTTGCTTTGCTTGGATGTATTTTCTTCCCAAAATGTTATATTATTATTTTCAGGCCAGAACAAAACTCAAAAAAACATTTGATGGGCAAAATACCACCAAGAAATCTTTAA

>gaV2R_10
ATGCACGAGCTGCACCGAGTTATTGTCTTGTCACTCTTTGTCCTTTGGCCGCACACAGTTTCTGGTTGTGAGCTGCTCAAGAAGTTTGACACGCCTAGTTTGTTCAAGCAGGGAGACGTAATGATAGGGGGAATTTTCCCGGTTTTCAACAAAGAAATAAGTGGCACTCCTACCTTCGAGAGAGAGGCGCCGAGGGTGAAGTGTGCAGG
ATTTGACCTGCGTGCCTTTCGATGGACCCAAGTGATGATATTTGCAATTGAAGAAATCAACAACGACCCTTTATTCCTGCCAAACATTTCCCTTGGCTATAGGATCCTTAACTCTTGTGCATCACCCATAAATACTCTACGTGCTGCACTTACGCTGGTTAGTGGACCAGAGGAGAGACAATTCAATTTGCCTTGTCCTCCACCGATATCTGCCCTCGTAGCAGAATCAGGATCGTCTCAGTCTTTAGCAGCGGCTGGAACTGTTGGACCATTTCATGTGCCCATA
GTTAGTTACTTCTCAACGTGTGCCTGTCTGAGTAACCGAGCAAAATATCCAACATTTTTTCGGACAATCCCCAGCGACTATTTCCAGGCAAAAGCTCTGGCAGCACTTGTAGAACATTTTGGCTGGCAGTGGATCGGGGTTATACAGTCAGACAATGACTACGGGCGAGGTGGGATTCAGGCTTTTACTGAGGAGGTTAAGAAGCTTGGGGTTTGTATAGCATTTGTCGGCACAGTCCTACGGACATATACGATGGATAAAATTCTGGATGTTGTGGAAATGATCAAGCTGTCAACTGTCAAAGTCATTCTTGCTTTTGTTCCAGAGGGTGACTTTTACCCTTTGATGAAGGAGGTTGTGAAACAAAACATTACAGGAATTCAGTGGATTGCCAGCGAGGCCTGGATAACAGCAGATCGACCCTCAACACCCGATATGTATCAAGTGTTTGGGGGAGCCCTAGGATTTGTGGTGCAGAAGATGGCTATTCCAAATCTAGAACAGTTTCTAAGAGGCATTAGCCCTTATACTGATCCAAGCACAGCCTTTGTGAGGGATTTCTGGGAACTTATGGTCGGCTGTCATCCTCTCTTACCTGGGGACCAAACAGGGACTGAGGCGACCAAGGAAAAATGCACAGGCTATGAGACATTATTGAATTCCCAGGACGATTTCTTCAATGTCACACAACTCAGAGTGTCCTACAACGTGCATAAAGCCGTTTATGCGATTGCACATGCCCTACATCAGCTGTTATTCTGTCAACCAGTTGGAGAAAACACAGTGAGGTCATGTTTGAATTTATCAGAAATTCAGCCCAAAGAG
GTCACTGATCACTTACAACGGGTGAATTTTAAGAATCAGTTTGGGGATAATGTGTTTTTTGATGTCAACGGTGACCCCCCTGCCTTTTATGATATTATTAACTGGCAACTTATAGATGGGCAGGTGCAACATGTCACAGTGGGTACTTTTGCCTCTGCTGCTCACAAAACATATGAGCTCAGGATACAGAAGGAAAAAATTGTGTGGAGGACAGGAAAAACG
GTCCCGACGTCGATGTGCTCTAATGTGTGTCCAGTAGGAACAAGGCGAGCTCACCAAAAGGGAAAACCCAGTTGTTGTTTTGACTGTATCCTATGTGCTGATGGAACTATAGCCAACACAACAG
GTGCAGCCGACTGCGCACGCTGTCCACAGGAATACTGGTCCAATGAGGTCAGAGATGAGTGCATTCCAAAAAGAATTGAGTTCCTGACATATCACGAGCCGATGGGAATAGCTATAACAGTTTTGTCCCTTCTAGGGGCCTCGCTGTCGCTGGCCACCATGATCATCTTTATCTATTATAGAGAGACTCCTGTGATAAAGGCCAGCAACTCTGAGCTGAGCTGTTTCTTGTTGCTTTCTCTTTTTTTGTGTTTTCTTTGTCCCCTCACTTTCATCGGCAGACCTACAGTGTGTACGTGCATGCTGCGCCACACTGCTTTTGGTGTGACATTTGCACTTTGTATTTCCTGTGTCTTGGGAAAAACTATTGTTGTCGTTACCGCTTTCAAAGCCACATATCGTGGCAACACATTTGCTGGAAAGTTTGGCCTTGCACAGCAAAGGATTATGGTTTGCTCTTGTACATTGATTCAGATAGTGATATGTGTGTTGTGGCTGAAGTTAAATCCACCTTTCCCAGATATGGTTTCCAAACAGAGCAATAAGAAGATTGTTCTAGGATGTAATACAGGCTCTGAGGCTGCTTTTTATGCAGCGCTGGGGTACATAGGGATCCTTGCATTAATATGTTTAGTCCTGGCATTCCTAGCAAGAAAGTTGCCTGATAACTTTAATGAAGCCAAATTAATCACATTCAGCATGCTGATATGCTGTGCTGTCTGGATCACCTTTATCCCAGCATATGTCAGCTCTCCTGGAAAGTTCACTGTAGCTTTGGAAATATTTGCAATTTTGTCTTCAACATTTGGCTTATTTACTTGCATCTTTGCACCAAAATGTTACATAATATTGGTCAAGCCAGAGAAAAATACCAAGAAACATATCAAGGTAAAAACTCTTTCAGAAAATAGGATTTCTTAA

>gaV2R_11
ATGGAAAATATGTCTCTACTTGTGTTGTTTCCCTTCCTTTTCTCTCTCTGTGTCCTCACTGTAAGATGTAACCCAATTTCCGGTCTTACCTCTTTACCACCATCTGCCGCCAAAGTTTGCACCCTTCATAACAGCTTTGAGCCAAACTTTGTGGCCGACGGTGACTATGTTATTGGAGGGATCTTCCCCCTCCACTATAACCAGGAGATGCCAGACCTCAACTCCACATACAGAGCACTGCCAGTGAAGTGCAATGG
CTTTGATCCCAGGGCTTTCCGTTGGGCCCAAACTATGAGGCTGGCAGTGGAGGAAATTAACCTGAGGGCCGACCTGTTGCCAAATTACACCCTTGGGTACAAGATATTCGATTCATGTGCTTATCCGCTGACCGGCATGAGGGCTGCTCTGGCTGTGTTGAACGGGCTGAGGGAGAGTGACTCCCCCATGTGCCAGGGGGCTTCTCCGCTCCTCGCTGTGATTGGGGAATCAGGTTCTGCTCAGTCTATTGTGGTGTCAAGAATCCTGCAGCCATTCAGAATCCCAATG
ATCAGCTACTTTTCTTCATGTGCCTGTTTCACGGACAGAAAACAATATCCCACCTTCTTCAGAGTAATCCCTAATGATGACTACCAG
GTGAAAGCCATTGCTCAGCTGCTGGTACGCTTCAACTGGACCTGGGTGGGGCTGGTGCGAGGTGACCATGAGTACGGGCGATTTGCTGTGCAAGGGTTACTGAGAGAATTACAGGGTACCAAAGTGTGTGTGGCTTACCAAGAAATGATCCCTCTGCTCTACAATCGCAAGAGGGCTCTGCAGATCATGGAG
GTGATGCGTTTGTCTTCGGCAAAAGTGGTGGTGGTATTTTCAGCCGAGGGCGAGATGACACCGTTTTTGAGGGACTACATGACGCAGAACATCACTGGGATCCAGTGGGTGGCCAGCGAGGCCTGGGTGACAGCATCTGTCTTTACAGCCAGCGAGTTCTACCCCTACCTAGGGGGCACCATCGGGTTTGGCATCCGAAAAGGACACATCTCTAGACTCAGTCTCTACCTGCAGACTATTAACCCTCAGATGTATCCCAATAATATGCTGGTTAAGGAGCTGTGGGAGGCCCTGTATGGTTGCGATCCTTTTGCTTTGCCTGGCTCCCTGCTGCCTCCATGCTCAGGGCAGGAGTCCCTGTTGGAGCAACATTCAGCCTACATGAATACATCCAACCCAAGGGTGGCCTATAATGTCTATAAAGCTGTATACGCAGTTGCTCATTCCCTGCACAACCTTCTTCTCTGTCAACTAGGCACTGGCCCTTTCCAAAACAAGTCATGTGCTCAAAGAAACAACATTCACCCCTGGCAG
CTCCAGTACTACCTGCAGGAAGTAGAATTTAACATTGCAGAAGAGAAGGTAAACTTTGACCTCAAGGGAGACTCCATACCATATTATGATATCCTCAACTGGCAAAGAGGAAAAGGCGGGAACATTGAATTTGTCAACGTGGGGTTGTTCGATGGAACCAAGCCTGCTGGAGAGGAGCTGGTGATCCAGGAGGACAGGATAATGTGGGCCTCTCATCAGA
CTGAAAAGCCGTGCTTTACTCCCCAGGTGCCAGTGTCTATATGCAGTGCCAGCTGTCTTCCGGGGTCCCGGAAGGCTGTCCGTCGCGGGGAGCCTGTTTGCTGCTTTGACTGTGTACCATGTGACAGTGGCAAAATTAGCAATCAGACAA
ATTCAATAGAGTGCACCCTTTGTCCCGAAGACTTCTGGTCAAACAATGACAGAACAGTCTGCATCCCCAAAAAGGTGGAGTTTTTGGGCTATGATTCCTTGGGTATAGCCCTGACAGTGATCTCTATGATGGGGGCCTGCATCACTATAGCTGTATTTGCAGTCTTTTTCTATCATAGAAACACAGTTATTGTCCGTATAAACAACTCTGAACTCAGCTTCTTCATCCTGTTTGCTCTGACTTTGTGTTTTCTGTGTTCCCTGGTGTTCATTGGGAAACCGACATTCTGGTCCTGCATGCTGCGCCACACCGCCTTTAGCATCACATTTTCACTTTGCATCTCCTGCATCCTGGGTAAGACCCTGGTGGTGTTGGCTGCATTCACTGCCACCCGGCCAGGGGACAACATCATGAAGTGGCTGGGGCCCAAACAACAGAGAACCATTATCTTTGTCAGCACGCTAATTCAGGTGATTATATGTGCTGCCTGGCTCATTGATGATCCACCTTCTCCATCCCCAAATACACAATATGAACGCTCAAAGATCATACTGGAGTGCAGTGTGGGGTCCAGCATTGCATTCTGGTGTGTTCTGGGATATATTGGTCTACAGGCCTCTCTATGCTTTGTACTGGCTTTCCTTGCCCGTCGCTTGCCGGGCAACTTCAACGAAGCCAAGTTCATTACTTTCAGCATGCTGATTTTCTGTGCTGTCTGGCTAGCATTTATTCCTGCTTATGTCAGCTCTCCTGGAAACTATGCGGATGCAGTGGAGTCGTTTGCGATTCTAGCTTCCAGCTTTGGCCTGTTGTTTTGCTTGTTTGCTCCAAAATGCTACATTATATTATTGAAGCCAAAAAAGAATACAAAACAGCACCTAATGGTAAAATGA

>gaV2R_12
ATGGTTTCTCCCTGGCTAATTCTTTGGGCCTTATTTAGCCTTGTTTTTCGAGTGTTATCTGATGTGAAAGCAAGAGAAGAACCAGTTTTAGAGAGGAGCGTGCTGGGGGATAGGGAGGAGGGAGTGAGTGGGGTCGGTTCAAGTTTATCTCCCTGTTTGAAACTATCAAACGGTGAGCCTCTGGCCCTGCAGTCGGGTGGGGATGTTGTGATTGGAGGACTTTTCCCTCTGCATTACATGGCTTCCAGGCCAGAGCAAAGCTATCTCAGCGAACCTCAGTTCACACCTTGCAGAGG
CTTTGACCACAGAGCCTTCCGCTGGATGATGACGATGGTGTTTGCAGTGGAGGAAATAAATCGTAATTCTAGCTTGTTACCAGGTGTTAAACTGGGCTATAGGATTATGGACAGCTGTGACCAGGTCCACACCAGCCTAAAGGCTATTTTGTCTTTAGTCAGTCCATCTAAAGCTGTGATGA
ATAGAAATAAACAATCACCATCCTTACCTTCATGTCTGGCTGATTCTCCTGTGTCAGCTGTGGTTGGTCTTGCATCATCTTCCCCCACAAGAGCTGTGGCTCACACCCTTGGCCCATTCAACCTGCCACTG
GTGAGTTATTTTGCTACTTGCACATGTCTTAGCGACAAGCACATGTACCCGTCATTCTTGCGGACTGTGCCGAGTGACATATTTCAAGTTAAAGGCCTTGTCCAGCTAGTGACCTTCTTGGGCTGGTTCTGGGTGGGCACAATAGGGACCACG
GATGACTACAGTCAATATGGTATCCAAGAATTTTCCAACCAGTTTCGACAACAAGGTGGGTGTGTGGCATTTCATCTGACCATCCCGAAAACACCCACAGCTGCTGAGACACAAGAAATGGCCGACAGGCTGCAGGGTTCTACCGCTGTGGTAGTGGTGGTGTTTGCAACGGAGGGACAACTTATGGACCTGGTCTTAGAG
CTGGCTAAAAGAAATGTGACAGGAATCCAGTGGATAGCTAGTGAAGCCTGGGTAACCGCACGCCTGCTGACCTCACCCCGCTTCCACCCTCTCCTGGAGGGCACGCTGGGCTTCTCCTTCCCTGGAGTCCGGATCCCCGCCTTGAAAGAGTTTCTGTTAAATCTGCGCCCTTCTCCCGAATCTGGGATGGAATTTGTCAACATGTTCTGGGAAGAGCTGTTCAGCTGCAGGCTAAAGTTTAGTGGAAACAA
CCGTGCTGCTGAAAAGCCTGTTTGCACCGGTTCAGAGGATCTGAGTTACATTCACAGCACTTTTACTGATGTATCTCGGGTCAGAGTATCCTATAATGTTTATAAAGCTGTGTACGCCATTGCCCATGCTCTTCACACTTTATTAAACTGTGATTCCGCCAAAAATTACGGAATGT
CAAATCAATTCTTAAATAGTTCTATACTCGTTATTTTCGTTTTGTATGCTCCTTTCATACAGTTACTGCATCATCTGAAGACAGTGAATTTCACCAACCAGTTTGAGGAGAGTTTTTTTTTTTACCCCAACGGAGAGCCGGTCCCTCTCTATGACATCATTAACTGGCAGAAGGACAGCGAGGGTGAAATTAG
ATTTATAAAAGTGGGAAGCTATGATGGTTCTGCTCCATTGAAAAAACAATTGCAGCTAGAGCACAGCACCATTGTGTGGACAAGAGGACAGTCTCAG
GCGCCCGCGTCTCAGTGTAGTTCTCCATGCTCCCCTGGCAGCAGACAGGCCAGACGTCCAGCAGAGCCGCCCTGCTGCTTTGATTGTTTGCCCTGTGCAGAAGGAGAAATCAGCAACCAGACTG
GTTCCACTGAGTGCACAAAATGTGCTGAATACTACTGGCCAGACAAAGACAATGTGAAATGCGTGGCTGGGGTCGAAGAATTCCTGTCCTTCCACGACATCATGGGCATCATCCTGGTCACACTCACCCTGCTGGGCGTCGTCCTGACAACCTTTGTAACGGCTGTCTTTCAACGGTTCCGCTCCACCCCGATCGTCAGGGCAAACAACTCAGAAATAAGTTTCCTGCTTCTCCTGTCACTCAAGCTGTGCTTCTTGTGTTCTCTGGTGTTCATTGGCCAGCCATCTGTGTGGACGTGTAGGCTCCGCCAGGCAGCATTTGGGATTAGCTTTGTCCTCTGTCTCTCCTGCCTACTTGTTAAGACCATAGTTGTCCTCTTGGCCTTCCGTGCTAATGCACCCGGTTCAAGGGCCCTGAAGCAGTTTGGTCGCTGTCAACAGCGGACGTTGGTCATCTGCACCACAGCTCCTCAG
ATTTGTCTCAGTGCTGCTTGTCTATTGTGTGCACCTCCCTTCCCGTTCAAGAATCCAAACTACCAAGCCACAACTGGAAAA
ATTGTTGTGGAGTGTAATGAGCCATGGCCTCCTGGATTCTATCTGGTACTGGGCTACATTGGTTTACTGGCTTTTGTCTGCCTCATCCTGGCGTTCCTTGGACGGAAGCTCCCGGATACCTTCAATGAGGCAAAACTCATCACCTTCAGCATGCTGATCTTCTGGGCTGTGTGGATCTCTTTCATTCCAGCTTATGTCAGCTCTCCTGGGAAGTTCACTGTGGCTGTGGAAGTATTTGCTATATTAGCCTCAAGTTTTGGACTCTTGCTATGTATTTTTGTGCCAAAATGTTACATAATACTGCTGAAGCCTGAAAGAAACATTAAGAAAGGAATGACAGGAAAATATTTCACATAA

>gaV2R_13
ATGGAGATCTTTGCTCTGTTCGTTGGTCTGATCGTGTCGCTGGGTTTGTCTGAGCTGAACTCAGCTCTTGCTTTGCCTGGTTCTGGGGACGGAGTCAAACAAGGGGCCGGGCTTACAGAGGACAGGACCGCTGTTGGAGTCAGCGATGAGGGCTCATCTGTGGAATGTAAGCTGCAGGGGGCCACTCGTCTACCTGCATTCTCAATGGATGGTGACTACTTTGTTGGTGGTGTTTTGTCCATACACCACTACACATACACAGTGAAAAATAACTACACCACCATGCCTGATCCAATAAGATGCTCAGGGAG
CATCGACTCCCGTGAACTGCGCTTCTCGCGCACAATGATCTTCGCCATCGAGGAGATCAACAACAGCACGAAGCTGCTGCCGGGCATCAAACTCGGTTATCAGATCTACGACTCGTGCGCGTCTGTGCCTGTTGCTGTGCACGTGGCATTCCAGCTTCTAAGCGGTCTGGACTCGGTGTTTTACGCCGAGGATAATTGCACTCAGTCGGGTAAAGTGATGGCCGTCGTCGGTGAGTCCGGGTCCACGCCATCCATCAGCATATCGCGCATCATCGGACCCTTCAACATTCCTCAG
GTTAGTCACTTTGCCACCTGTGCATGCCTGTCTGATAAGCAACAGTACCCCAGTTTCTTCAGAACCATCCCGAGTGACCAGTTCCAGGCTGACGCGCTGGCAAAGCTGGTCAAACACTTTGGTTGGACTTGGATAGGTGCTATCCGGTCGGATTCCGATTATGGGAACAGTGGCATGGCGTCTTTCCTGGACGCAGCGCATAAAGAGGGGATCTGTGTGGAATATTCTGAATCTTTCTATCGGACCAACCCGCGAAGCAGGATCCAGAGAGTAGCTGACATCATCCGCAG
GTCGACAGCTTTGGTAATCGTGGCATTTACAACATCTGGAGACCTGAGGATTCTGCTGGAGGAGCTGTCGCTGAAGCCCTCCCCACCTCGCCAGTGGATAGGCAGCGAGTCCTGGGTAACTGACCCAGACATGCTGCAGTTCCGTTTCTGCGCTGGAGCAATCGGATTTGGCATTGAGCGATCCGTCATCCCAGGTCTGAGAGACTTCCTGCTGGATCTCCCTCCATCTGAAGTGTCTGCCTCTCCGGTGCTGACTGAGTTCTGGGAGGAACAATTCAACTGCAGGCTGGAAAAAA
GATCAGCTATGGACAAGAATGTGTGTGATGGAACTGAAGACATAAACAAAATCCACAGCCCGTACACTGACACATCTCAGCTTCGAATCACTAACATGGTGTACAAGGCTGTTTATGCTATAGCACATGCCATTCACAACGCAGTGTGTCAGGAAACATATTATATAACCCAGTGCAACAAACTCACCAGCATAGAGATCGAACAG
GTTCTTACACGACTGAAACATGTGAATATTTCACAAAATGGTTACGAAGTGTCATTTGACGTCAACGGGGATCCTGTGGCCACGTACGAACTGGTGAACTGGCAAAACACTGAGACTGGCAGCATTGAGTTGGTGACAGTAGGACACTACGATGCATCACTGCCTGCGGGCCAGGAGCTCCGTGTCAACAAAAGCCTCACCTGGGTGGAAGGTGGTACACAA
GTGCCTGTGTCAGTGTGCACCGTCAGCTGTCCTGCAGGAACTCGTAAAGTGCTGCAGAAAGGAAAACCCATCTGCTGTTTTGATTGTATACCCTGTCCTGAGGGAGAGATCAGCAATGCCACAG
ATTCCCCAGATTGCTTCATTTGCCCCAAGGAATTCTGGCCTAATGCGAAGAGAAACAATTGTCTCCCCAAACCTGTAGAGTTTCTTTCCTTCAACGAGGGCCTTGGGATCATCCTGTGTGTATTCTCAGTTGGAGGTGCCTGTCTTGCCGTCCTAACAGCGGCTGTGTTCCACCGTCATAGGACATCCCCGATTGTCAGGGCCAACAACTCTGAGCTGAGCTTCCTGCTGCTCTTCTCTCTGACTCTGTGTTTCTTGTGCTCATTAACTTTCATTGGAGCCCCCTCTGACTGGTCCTGCATGCTACGCCACACAGCATTTGGGATCACCTTCGTCCTCTGTATGTCTTGTGTTCTTGGAAAAACGATAGTCGTGTTAATGGCGTTCAAAGCCACTCTCCCGGGTCGTAATGTCATGAAATGGTTTGGTCCTCCACAGCAAAGAATGACCGTAGTGTCTTTTACCTTTATTCAAGTCGTAATATGTACCCTTTGGTTGGTTCTTAGTCCTCCTTTTCCAAGGAAAAACCTAACCACGTACAAGGAGAAAATCATCCTGGAGTGTGCACTGGGCTCAACTATTGGGTTCTGGGCGGTGCTCGGGTACATTGGCCTGCTGGCTGTCTTTTGCTTTGTGCTAGCTGTCCTAGCCCGGAAACTACCTGATAGTTTTAATGAAGCCAAGCTGATCACGTTCAGCATGCTGATATTCTGTGCAGTCTGGGTCACCTTTATCCCAGCATATGTCAGCTCTCCTGGTAAATTTACTGTGGCTGTGGAGATATTTGCCATTCTGGCCTCCAGTTTTGGACTCATGTTGTGCCTATTTGCTCCAAAGTGTTTCATTATATTGTTTAAACCAGAGAAAAACACCAAGAAGCATTTAATGAACAAAAACGCATCCTAA

>gaV2R_14
ATGGAGATCTTTGCTCTGTTCGTTGGTCTGATCGTGTCGCTGGGTTTGTATGAGCTGAACTCAGCTCTTGCTTTGCCTGGTTCTGGGGATGGAGTGAAACAAAGGGCCGGGCTTACAGAGGACAGGACCGGTGTTGGAGTTAGCGATGAGGGCTCATTTGTGGAATGTAAGCTGCAGGGTGCCACTCGTCTACCTGCATTCTCAATGGATGGTGACTACGTTGTTGGTGGTGTTTTCTCCATGCATTACTTTATCCAAAGAGTGGATCATAACTACACCACCATGCCTGGTCCAATAAGATGCTCAGGGAG
CATCAACTCCCTTGAACTGCGTTTCTCGCGCACAATGATCTTCGCCATCGAGGAGATCAACACCAGCACAAAGCTGCTGCCGGGCATCAAACTTGGTTATCAGATCTACGACTCGTGTGAGTCTTCACCTGTTGCTGTGCACGTGGCATTCCAGCTTCTAAGCGGTCTGGACCCGGTGTTTTACGCCGGAGACAATTGCACTCAGTCAGGTAAAGTGATGGCCGTCGTCGGTGAGTCCGGGTCCACGCCATCCATCAGCATGTCGCGCATCATCGGGCCCTTTAACGTTCCGCTG
GTTAGTCACTTTGCCACCTGTGCATGCCTGTCTGATAAGCAACAGTACCCCAGTTTCTTCAGAACCATCCCGAGTGACCAGTTCCAGGCTGACGCGCTGGCAAAGCTGGTCAAACACTTTGGTTGGACTTGGATAGGTGCTATCCGGTCGGATTCCGATTACGGGAACAGTGGCATGGCGTCTTTCCTGGACGCAGCGCACAAAGAGGGGATCTGTGTGGAATATTCTGAATCTTTCTATCGGACCAACCCGCGAAGCAGGATCCAGAGAGTAGCTGACATCATCCGCAG
GTCGACAGCTGTGGTTATTGTGGCATTTATGTCGACTGGAGAACTTAGGATTCTGCTGGAGGAGCTGTCGCTGAAGCCCTCTCCACCTCGCCAGTGGATAGGCAGCGAGTCCTGGGTAACTGACCCAGACATGCTGCAGTTTGGTTTCTGCGCTGGAGCAATCGGATTTGGCATTGAGCGATCCGTCATCCCAGGTCTGAGAGACTTCCTGCTGGATCTCCCTCCATCTGAAGTGTCTGCCTCTCCGGTGCTGACTAAGTTCTGGGAGGAACAATTCAAATGCAGACTGGAAAAAA
GAGTCTCAGACAAGAATGTGTGTGATGGAACTGAAGACATAGAGAAGATCCAGAGCCCATACTCTACAACTCCGTTCAGAATCGCTAACATGGTGTACAAGGCTGTTTATGCTATAGCACATGCCATTCATAATGCAGTGTGCAAGGAAACACATTCTATAACCCAGTGTGACAAACTCACCACCATGGAGATCAAAGAG
GTTCTCAATCAGTTAAAGAAAGTCAATTTCTCCCAGAATGGTTATGATGTGTCATTTGATGCCAATGGGGACCCTGTGGCCACATACGAGCTGATTAACTGGCAGAAAAGCGATTCTGGCAGCATTGAGTTGGTGACAGTAGGACACTACAATGCGTCACAGCCAGTGGGCCAGGAAATCCATATCGATGGGAACCTCACCTGGGTGGAGGGTGGCACACAA
GTGCCTGTGTCAGTTTGTTCTGACAGCTGTCCTGCAGGAACTCGGAAAGTGCTGCAGAAAGGAAAACCCATCTGCTGTTATGATTGTGTATTGTGTCCTGAGGGAGGCATTAGCAATGCTACAG
ATTCCCCAGATTGCTTCATTTGCCCCAAGGAATTCTGGCCTAATGCGAAGAGAAACAATTGTCTCCCCAAACCTGTAGAGTTTCTTTCCTTCAACGAGGGCCTTGGGATCATCCTGTGTGTATTCTCAGTTGGAGGTGCCTGTCTTGCCGTCCTAACAGCGGCTGTGTTCCACCGTCATAGGACATCCCCGATTGTCAGGGCCAACAACTCTGAGCTGAGCTTCCTGCTGCTCTTCTCTCTGACTCTGTGTTTCTTGTGCTCATTAACTTTCATTGGAGCCCCCTCTGACTGGTCCTGCATGCTACGCCACACAGCATTTGGGATCACCTTCGTCCTCTGTATGTCTTGTGTTCTTGGAAAAACGATAGTCGTGTTAATGGCGTTCAAAGCCACTCTCCCGGGTCGTAATGTCATGAAATGGTTTGGTCCTCCACAGCAAAGAATGACCGTAGTGTCTTTTACCTTTATTCAAGTCGTAATATGTACCCTTTGGTTGGTTCTTAGTCCTCCTTTTCCAATGAAAAACCTAACCACGTACAAGGAGAAAATCATCCTGGAGTGTGCACTGGGCTCAACTATTGGGTTCTGGGCGGTGATCGGGTACATCGGCCTGCTGGCTGTCTTTTGCTTTGTGCTAGCTGTCCTAGCCCGGAAACTACCTGATAGTTTTAATGAAGCCAAGCTGATCACGTTCAGCATGCTGATATTCTGTGCAGTCTGGGTCACCTTTATCCCAGCATATGTCAGCTCTCCTGGTAAATTTACTGTGGCTGTGGAGATATTTGCCATTCTGGCCTCCAGTTTTGGACTCATGTTGTGCCTATTTGCTCCAAAGTGTTTCATTATATTGTTTAAACCAGAGAAAAACACCAAGAAGCATTTAATGAACAAAACTTAA

>gaV2R_15
ATGGAGATGTTTGCTCTGTTCGTTGGTCTGATCGTGTCGCTGGGTTTGTATGAGCGGAACTCAGCTCTTGCTTTGCCTGGTTCTGGGGATGGAGTAAAACAAAGGGCCGGGCTTACAAAGGACAGGACCGGTGTTGGAGTCAGCAATGAGGGCTCATCTGTGGAATGTAAGCTGCAGGGTGCCACTCGTCTACCTGCATTCTCAATGGATGGTGACTACGTTGTTGGTGGTGTTTTCTCCATACACCACTACACATACACAGTGAAAAATAACTACACCACCATGCCTGATCCAATAAGATGCTCAGGGAG
CATTGACTCCCGTGAACTGCGCTTCTCGCGCACAATGATCTTCGCCATCGAGGAGATCAACAAGAGCACGAAGCTGCTGCCCGGCATCAAACTCGGTTATCAGATCTACGACTCGTGTGAGTCTGCGCCTGTTGCTCTGCATGTGGCATTCCAGCTTTTAAGCAGTCTGGACCCGGCGTTTTACGCAGGGGACAATTGCTCTCAGTCGGGTAAAGTGATGGGTGTCGTTGGTGACTCCGGGTCCACGCCATCCATCAGCATGTCGCGCATCATCGGGCCCTTCAACATTCCGCTG
GTTAGTCACTTTGCCACCTGTGCATGCCTGTCTGATAAGCAACAGTACCCCAGTTTCTTCAGAACCATCCCGAGTGACCAGTTCCAGGCTGACGCGCTGGCAAAGCTGGTCAAACACTTTGGTTGGACTTGGATAGGTGCTATCCGGTCGGATTCCGATTATGGGAACAGTGGCATGGCGTCTTTCCTGGACGCAGCGCACAAAGAGGGGATCTGTGTGGAATATTCTGAATCTTTCTATCGGACCAACCCGCGAAGCAGGATCCAGAGAGTAGCTGACATCATCCGCAG
GTCGACAGCTGTGGTTATTGTGGCATTTATGTCGCCTGGAGAACTGAGGATTCTGCTGGAGGAGCTGTCGCTGAAGCCCTCTCCACCACGCCAGTGGATAGGCAGCGAATCCTGGGTAACTGACCCAAACATGCTGCAGTTCGGTTTCTGCGCTGGCGCAATCGGATTTGGCATTGAGCGATCTGTCATCCCAGGTCTGAGAGACTTCCTGCTGGATCTCCCTCCATCTGAAGTTGCAGCTACTCAGATTCTGACTGAGTTCTGGGAGGAACAGTTCAACTGCAGGCTGGAAAAAA
GAGTCTCAGACAAGAACGTGTGTGATGGAACTGAAGACATAGAGAAGATCCAGAGCCCATACTCTACAGCTCCGTTCAGAATCACTAACATGGTGTACAAGGCTGTTTATGCTATAGCACATGCCGTTCATAATGCAGTGTTTCAGGAAACACATTCTATGTGTGACAACCTCACCAGCATAGAGATCAAAGAG
GTTCTAAATCAGTTGAAGAAAGTTAAATTCTCCCAGAATGGTTATGATGTGTCATTTGATGCCAATGGGGACCCTGTGGCCACATACGAGCTGATTAACTGGCAGGAAAGTGAGAGTGGCAGCATTGAGTTAGTGACAGTAGGACACTACAATGTGTCACAGCCAGTGGGCCAGGAAATCCATATTGATGGGAACCTCACCTGGGTGGAGGGTGGCACACAA
GTGCCCGTGTCAGTTTGTTCTGACAGCTGTCGTCCAGGCACTCGGAAAATGCTGCAGAAAGGAAAACCCATCTGCTGTTATGATTGTGTATTGTGTCCTGAGGGAGAGATTAGTAATGCTACAG
ATTCCCCTGATTGCTTCCCTTGCCCCAAGGAATTCTGGCCTAATGCAAAGAGAAACAATTGTCTCCCCAAGCCTGTAGAGTTTCTTTCCTTCAACGAGGGCCTTGGGATCATCCTGTGTGCATTCTCAGTTGGAGGTGCCTGTCTTGCTGTCCTAACAGCGGCTGTGTTCCACCGTCATAGGACATCCCCGATTGTCAGGGCCAACAACTCTGAGCTGAGCTTCCTGCTGCTCTTCTCTCTGACTCTGTGTTTCTTGTGCTCATTAACTTTCATTGGAGCCCCCTCTGACTGGTCCTGCATGCTGCGTCACACAGCATTTGGGATCACCTTCGTCCTCTGTATGTCTTGTGTTCTTGGAAAAACGATAGTCGTGTTAATGGCGTTCAAAGCCACTCTCCCGGGTCATAATGTCATGAAATGGTTTGGTCCTCCACAGCAAAGAATGACCGTAGTGTCTTTTACCTTCATTCAAGTCGTAATATGTACCCTTTGGTTGGTTCTTAGTCCTCCTTTTCCAAGGAAAAACCTAACCACGTACAAGGAGAAAATCATCCTGGAGTGTGCACTGGGCTCAATTATTGGGTTCTGGGCGGTGCTCGGGTACATCGGCCTGCTGGCTGTCTTTTGCTTTGTGCTAGCTGTCCTAGCCCGGAAACTACCTGATAGTTTTAATGAAGCCAAGCTGATCACGTTCAGCATGCTGATATTCTGTGCAGTCTGGGTCACCTTTATCCCAGCATATGTCAGCTCTCCTGGTAAATTTACTGTGGCTGTGGAGATATTTGCCATTCTGGCCTCCAGTTTTGGACTCATGTTGTGTATTTTTGCACCAAAGTGTTTCATCATATTGTTTCAGCCGGAGAAAAACACAAAGAAATATTTAATGAACAAAACTTAA

>gaV2R_16p
-exon1-
-exon2-
-exon3-
-exon4-
GTGCCCGTGTCAGTTTGTTCTGACAGCTGTCGTCCAGGAACTCGGAAAGTGCTGCAGAAAGGAAAACCTCTGCTGTTATGATTGTGTCCTGAGGGAGAGATTAGCAATGCTACAT
ATTCCCCTGATTGCTTCCCTTGCCTCAAGGAATTCTGGCCTAATGCAAAGAGAAACAATTGTCTCCCAAAGCCTGTAGAGTTTCTTTCCTTCAACGAGGGCCTTTGAATCATCCTGTGTGCATTCTCAGTTGGAGGTGCCTGTCTTGCTGTCCTAACAGCGGCTGTCTTCCATCGTCATAGGACATCCCCGATTGTCAGGGCCAACAACTCTGAGCTGAGCTTCCTGCTGCTCTTCTCTCTGACTCTGTGTTTCTTGTGCTCATTAACTTTCATTGGAGCCCCCTCTGACTGGTCCTGCATGCTGCGTCACACAGCATTTTGGGATCACCTTCGTCCTCTGTATGTCTTGTGTTCTTGGAAAAACGATAGTCGTGTTAATGGCGTTCAAAGCCACTCTCCCGGGTCATAAATGTCATGAAATGGTTTGGTCCTCCACAGCAAAGAATGACCGTAGTGTCTTTTACCTTCATTCAAGTCGTAATATGTACCCTTTGGTTGGTTCTTAGTCCTCCTTTTCCAGGAAAACCTAACCACGTACAAGGAGAAAATCATCCTGGAGTGTGCACTGGGCTCAACTATTGGGTTCTGGGCGGTGCTCGGGTACATCGGCCTGCTGGCTGTCTTTTGCTTTGTGCTAGCTGTCCTAGCCCGGAAACTACCTGATAGTTTTAATGAAGCCAAGCTGATCACGTTCAGCATGCTGATATTCTGTGCAGTATGGGTCACTTTTATCCCAGCATATGTCAGCTCTCCTGGTAAATTTACTGTGGCTGTGGAGATATTTGCCATTCTGGCCTCCAGTTTTGGACTCATGTTGTGTATTTTTGCACCAAAGTGTTTCATCATATTGTTTCAGCCGGAGAAAAACACAAAGAAATATTTAATGAACAAAACTTAA

>gaV2R_17
ATGGAGATGTTTGCTCTGTTCGTTGGTCTGATCGTGTCGCTGGGTTTGTCTGAGCTGAACTCAGCTCTTGCTTTGCCTGGTTCTGGGGACGGAGTGAAACAAAGGGCCGGGCTTACAGAAGACAGGACCGTTGTTGGAGTCAGCGATGAGGGCTCATCTGGGGAATGTAAGCTGCAGGGTGCCACTCGTCAACCTGCAATCTCAATGGATGGTGACTACGTTGTTGGTGGTGTTTTCTCCATACACTACTACACATACACAGTGAAAAATAACTACACCACCATGCCTGATCCAATAAGATGCTCAGGGAG
CATCAACTCCCGTGAACTGCGTTTCTCGCGCACTATGATCTTTGCCATCGAGGAGATCAACAACAGCACGAAACTGCTGCCGGGCATCAAACTCGGTTATCAGATCTACGACTCATGCGCGTCTGTGCCTGTTGCTGTGCACGTGGCATTCGAGCTTCTAAGCGGTCTGGACTCAGTGTTTTACGCCGGGGACAATTGCACTCAGTCGAGTAAAGTGATGGCCGTCGTCGGTGAGTCCGGGTCCACGCCATCCATCAGCATGTCGCGCATCATTGGGCCCTTTAATATTCCGCTG
GTTAGTCACTTTGCCACCTGTGCATGCCTGTCTGATAAGCAACAGTACCCCAGTTTCTTCAGAACCATTCCGAGTGACCAGTTCCAGGCTGACGCGCTGGTAAAGCTGGTCAAACACTTTGGTTGGACTTGGATAGGTGCTATCCGGTCGGATTCCGATTATGGGAACAGTGGCATGGGGTCTTTCCTGGACGCAGCGCACAAAGAGGGGATCTGTGTGGAATATTCTGAATCTTTCTATCGGACCAACCCGCGAAGCAGGATCCAGAGAGTAGCTGACATCATCCGCAG
GTCGACAGCTTTGGTAATCGTGGCATTTACAACACCTGGAGACTTTAGGATTCTGCTGGAGGAGCTGTCGCTGAAGCCCTCTCCACCTCGCCAGTGGATAGGCAGCGAGTCCTGGGTAACTGACCCATCCATGCTGAAGTTCCGTTTCTGCGCTGGAGCAATCGGATTTGGCATTGAGCGATCTGTCATCCCAGGTCTGAGAGACTTCCTGCTGGATCTCCCTCCATCTGAAGTGTCTGCCTCTCCGGTGCTGACTGAGTTCTGGGAGGAACAATTCAACTGCAGGCTGGAAAAAA
GATCAGCTACGGACAAGAATGTGTGTGATGGAACTGAAGACATAAACAAAATCCACAGCCCGTACACTGACACATCTCAGCTTCGAATCACTAACATGGTGTACAAGGCTGTTTATGCTATAGCACATGCCATTCATAACGCAGTGTGTCAGGAAACACATTATATAACCCAGTGCAACAAACTCACCAGCATAGAGATCGAACAG
GTTCTTACACGACTGAAACATGTGAATATTTCACAAAATGGTTACGAAGTGTCATTTGACGTCAACGGGGATCCTGTGGCCACGTACGAACTGGTGAACTGGCAAAACACTGAGACTGGCAGCATTGAGTTGGTGACAGTAGGACACTACGATGCGTCACTGCCTGCGGGCCAGGAGCTCCGTGTCAACAAAAGCCTCACCTGGGTGGAAGGTGGTACACAA
GTGCCTGTGTCAGTGTGCACCGTCAGCTGTCCTGCAGGAACTCGTAAAGTGCTGCAGAAAGGAAAACCCATCTGCTGTTTTGATTGTATACCCTGTCCTGAGGGAGAGATCAGCAATGCCACAG
ATTCCTCTCATTGCTTCACTTGCCTCGAGGAATTCTGGCCTAATGCAAAGAGAAACAATTGTCTCCCAAAGCCTGTAGAGTTTCTTTCCTTCAACGAGGGCCTTGGGATCATCCTGTGTGTATTCTCAGTTGGAGGTGCCTGTCTTGCCGTCCTAACAGCGGCTGTGTTGCACCGTCATAGGACATCCCCGATTGTCAGGGCCAACAACTCTGAGCTGAGCTTCCTGCTGCTCTTCTCTCTGACTCTGTGTTTCTTGTGCTCATTAACTTTCATTGGAGCCCCCTCTGACTGGTCCTGCATGCTGCGCCACACAGCATTTGGGATCACCTTCGTCCTCTGTATGTCTTGTGTTCTTGGAAAAACGATAGTCGTGTTAATGGCGTTCAAAGCCACTCTCCCAGGTTGTGATGTCATGAAATGGTTTGGTCCTCCACAGCAAAGAATGACCGTAGTGTCTTTTACCTTCATTCAAGTCGTAATATGTACCCTTTGGTTGGTTCTTAGTCCTCCTTTTCCAAGGAAAAACCTAACCACGTACAAGGAGAAAATCATCCTGGAGTGTGCACTGGGCTCAACTATTGGGTTCTGGGCGGTGCTCGGGTACATCGGCCTGCTGGCTGTCTTTTGCTTTGTGCTAGCTGTCCTAGCCCGGAAACTACCTGATAGTTTTAATGAAGCCAAGCTGATCACGTTCAGCATGCTGATATTCTGTGCAGTCTGGGTCACTTTTATCCCAGCATATGTCAGCTCTCCTGGTAAATTTACTGTGGCTGTGGAGATATTTGCCATTCTGGCCTCCAGTTTTGGACTCATGTTGTGTATTTTTGCACCAAAGTGTTTCATCATATTGTTTCAGCCGGAGAAAAACACAAAGAAATATTTAATGAACAAAACTTAA

>gaV2R_18
ATGGAGATGTTTGCTCTGTTCGTTGGTCTGATCGTGTCGCTGGGTTTGTATGAGCGGAACTCAGCTCTTGCTTTGCCTGGTTCTGGGGATGGAGTAAAACAAAGGGCCGGGCTTACAGAGGACAGGACTGTTGTTGGAGTCAGCGATGAGGGCTCATCTGGGGAATGTAAGCTGCAGGGTGCCACTCGTCTACCTGCATTCTCAATGGATGGTGACTACGTTGTTGGTGGTGTTTTCTCCATACACTACTACACATACACAGTGAAAAATAACTACACCACCATGCCTGATCCAATAAGATGCTCAGGGAG
CATCGACTCCCGTGAGCTGCGCTTCTCGCGCACAATGATCTTCGCCATCGAGGAGATCAACAACAGCACGAAGCTGCTGCCGGGCATCAAACTCGGTTATAAGATCTACGACTCATGCGCGTCCGTGCCTGTTGCTGTGCACGTGGCATTCCAGCTTCTAAGCGGTCTGGACTCGGTGTTTTATGCCGGGGACAATTGCACTCAGTCGAGTAAAGTGATGGCCGTCGTCGGTGAGTCCGGGTCCACGCCATCCATCAGCATGTCGCGCATCATCGGGCCCTTTAACGTTCCTCAG
GTTAGTCACTTTGCCACCTGTGCATGCCTGTCTGATAAGCAACAGTACCCCAGTTTCTTCAGAACCATTCCGAGTGACCAGTTCCAGGCTGACGCGCTGGCAAAGCTGGTCAAACACTTTGGTTGGACTTGGATAGGTGCTATCCGGTCGGATTCGGATTATGGGAACAGTGGCATGGCGTCTTTCCTGGACGCAGCGCACAAAGAGGGGATCTGTGTGGAATATTCTGAATCTTTCTATCGGACCGACCCGCGAAGCAGGATCCAGAGAGTAGCTGACATCATCCGCAG
GTCGACAGCTTTGGTAATCGTGGCATTTACAACACCTGGAGACTTTAGGATTCTGCTGGAGGAGCTGTCGCTGAAGCCCTCCCCACCTCGCCAGTGGATAGGCAGCGAGTCCTGGGTAACTGACCCATCCATGCTGCAGTTCCGTTTCTGCGCTGGAGCAATCGGATTTGGCATTGAGCGATCTGTCATCCCAGGTCTGAGAGACTTCCTGCTGGATCTCCCTCCATCTGAAGTGTCTGCCTCTCCGGTGCTGACTGAGTTCTGGGAGGAACAATTCAACTGCAGGCTGGAAAAAA
GATCAGCTACGGACAAGAATGTGTGTGATGGAACTGAAGACATAAACAAAATCCACAGCCCGTACACTGACACATCTCAGCTTCGAATCACTAACATGGTGTACAAGGCTGTTTATGCTATAGCACATGCCATTCATAACGCAGTGTGTCAGGAAACACATTATATAACCCAGTGCAACAAACTCACCAGCATAGAGATCGAACAG
GTTCTTACACGACTGAAACATATGAATATTTCACAAAATGGTTACGAAGTGTCATTTGACGTCAACGGGGATCCTGTGGCCACGTACGAACTGGTGAACTGGCAAAACACTGAGACTGGCAGCATTGAGTTGGTGACAGTAGGACACTACGATGCATCACTGCCTGCGGGCCAGGAGCTCCGTGTCAACAAAAGCCTCACCTGGGTGGAAGGTGGCACCCAG
GTGCCTGTGTCAGTGTGCACCGTCAGCTGTCCTGCAGGAACTCGTAAAGTGCTGCAGAAAGGAAAACCCATCTGCTGTTTTGATTGTATACCCTGTCCTGAGGGAGAGATCAGCAATGCCACAG
ATTCCTCTCATTGCTTCACTTGCCTCGAGGAATTCTGGCCTAATGCAAAGAGAAACAATTGTCTCCCCAAGCCTGTAGAGTTTCTTTCCTTCAACGAGGGCCTTGGGATCATCCTGTGTGCATTCTCAGTTGGAGGTGCCTGTCTTGCCGTCCTAACAGCGGCTGTGTTCCACCGTCATAGGACATCCCCGATTGTCAGGGCCAACAACTCTGAGCTGAGCTTCCTGCTGCTCTTCTCTCTGACTCTGTGTTTCTTGTGCTCATTAACTTTCATTGGAGCCCCCTCTGACTGGTCCTGCATGCTGCGCCACACAGCATTTGGGATCACCTTCGTCCTCTGTATGTCTTGTGTTCTTGGAAAAACAATAGTCGTGTTAATGGCGTTCAAAGCCACTCTCCCGGGTCGTAATGTCATGAAATGGTTTGGTCCTCTACAGCAAAGAATGACCGTAGTGTCTTTTACCTTTATTCAAGTCGTAATATGTACCCTTTGGTTGGTTCTTAGTCCTCCTTTTCCAAGGAAAAACTTAACCACGTACAAGGAGAAAATCATCCTGGAGTGTGCACTGGGCTCAACTATTGGGTTCTGGGCGGTGCTCGGGTACATCGGCCTGCTGGCTGTCTTTTGCTTTGTGCTAGCTGTCCTAGCCCGGAAACTACCTGATAGTTTTAATGAAGCCAAGCTGATCACGTTCAGCATGCTGATATTCTGTGCAGTCTGGGTCACTTTTATCCCAGCATATGTCAGCTCTCCTGGTAAATTTACTGTGGCTGTGGAGATATTGCCCATTCTGGCCTCCAGTTTTGGACTCATGTTGTGTATTTTTGCACCAAAGTGTTTCATCATATTGTTTCAGCCGGAGAAAAACACAAAGAAATATTTAATGAACAAAACTTAA

>gaV2R_19
ATGGAGATCTTTGCTCTGTTCGTTGGTCTGATCGTGTTGCTGGGTTTGTCTGAGCTGAACTCAGCTCTCACTTTGCCTGGTTCTGGGGATGGAGTGAAACAAGGGGCCGGGCTTACAGAGGACAGGACCCCTGTTGGAGTCAGCAATGAGGGCTCATCTGTGGAATGTAAGCTGCAGGGTGCCACTCGTCTACCTGCATTCTCAATGGATGGTGACTACGTTGTTGGTGGTGTTTTCTCCATACATTACTTCATCCAAAGAGTGGATCATAACTACACCACCATGCCTGGTCCAATAAGATGCTCAGGGAG
CATCAACTCCCTTGAACTGCGCTTGTCGCTCACAATGATCTTCGCCATCGAGGAGATCAACAACAGCACGAAGCTGCTGCCGGGCATCAAACTCGGTTATCAGATTTACGACTCGTGCGAGTCTGTCCCTGTTGCTGTGCACGTGGCATTCCAGCTTCTAAGCGGTCTGGACTCGGTGTTTTACGCCGAGGACAATTGCACTCAGTCGGGTAAAGTGATGGCCGTCGTCGGTGACTCCGGGTCCACGCCATCCATCGGCATGTCGCGCATCATCGGGCCCTTTTACGTTCCTCAG
GTTAGTCACTTTGCCACCTGTGCATGCCTGTCTGATAAGCAACAGTACCCCAGTTTCTTCAGAACCATTCCGAGTGACCAGTTCCAGGCTGACGCGCTGGCAAAGCTGGTCAAACACTTTGGTTGGACTTGGATAGGTGCTATCCGGTCGGATTCCGATTATGGGAACAGTGGCATGGCGTCTTTCCTGGACGCAGCGCACAAAGAGGGGATCTGTGTGGAATATTCTGAATCTTTCTATCGGACCAACCCGCGAAGCAGGATCCAGAGAGTAGCTGACATCATCCGCAG
GTCGACAGCCGTCGTTATTGTGGCATTTATGTCCGCTGGAGACTTGAAGATTCTGCTGGAGGAGCTGTCGCTGAAGCCCTCTCCACCTCGCCAGTGGATAGGCAGCGAGTCCTGGATAACTGACCCAGACATGCTGCAGTTTGGTTTCTGCGCTGGAGCAATCGGATTTGGCATTGAGCGGTCTGTCATCCCAGGTCTGAGAGACTTCCTGCTGGATCTCCCTCCATCTGAAGTGTCTGCCTCTCCGGTGCTGACTGAGTTCTGGGAGGAACAGTTCAACTGCAGGCTGGAAAAAA
GAGTCTCAGACAAGAATGTGTGTGATGGAACTGAAGACATAGAGACGATCCAGAGCCCATACTCTACAACTCCATTTAGAATCACCAACATGGTGTACAAGGCTGTTTATGCTATAGCACATGCCATTCATAATGCAGTGTGCCAGGAAACACATTCTATAACCCAGTGTGACAAACTCACCAGCATAGAGATCAAAGAG
GTTCTCAATCAGTTAAAGGAAGTTAAATTCTCCCAGAATGGTTATGATGTGTCTTTTGATGCCAATGGGGACCCTGTGGCCACATACGAGCTGATTAACTGGCAGAAAAGCGAGAGTGGCAGCATTGAGTTGGTGACAGTAGGACACTACAATGCGTCACAGCCAGTGGGCCAGGAAATCTATATTGATAGGATCCTCACCTGGGTGGAGGGTGGCACACAA
GTGCCCGTGTCAGTTTGTTCTGACAGCTGTCGTCCAGGAACTCGGAAAGTGCTGCAGAAAGGAAAACCCATCTGCTGTTATGATTGTGTATTGTGTCCCGAGGGAGAGATAAGCAATGCTACAG
ATTCCCCTGATTGCTTCTCTTGCCCCAAGGAATTCTGGCCTAATGCGAAGAGAAACAATTGTCTCCCCAAACCTGTAGAGTTTCTTTCCTTCAACGAGGGCCTTGGGATCATCCTGTGTGTATTCTCAGTTGGAGGTGCCTGTCTTGCCGTCCTAACAGCGGCTGTGTTCCACCGTCATAGGACATCCCCGATTGTCAGGGCCAACAACTCTGAGCTGAGCTTCCTGCTGCTCTTCTCTCTGACTCTGTGTTTCTTGTGCTCATTAACTTTCATTGGAGCCCCCTCTGACTGGTCCTGCATGCTGCGCCACACAGCATTTGGGATCACCTTCGTCCTCTGTATGTCTTGTGTTCTTGGAAAAACGATAGTCGTGTTAATGGCGTTCAAAGCCACTCTCCCAGGTCGTAATGTCATGAAATGGTTTGGTCCTCCACAGCAAAGAATGACCGTAGTGTCTTTTACCTTTATTCAAGTCATAATATGTACCCTTTGGTTGGTTCTTAGTCCTCCTTTTCCAATGAAAAACCTAACCACGTACAAGGAGAAAATCATCCTGGAGTGTGCACTGGGCTCAACTATTGGGTTCTGGGCGGTGCTCGGGTACATCGGCCTGCTGGCTGTCTTTTGCTTTGTGCTAGCTGTCCTAGCCCGGAAACTACCTGATAGTTTTAATGAAGCCAAGCTGATCACGTTCAGCATGCTGATATTCTGTGCAGTCTGGGTCACCTTTATCCCAGCATATGTCAGCTCTCCTGGTAAATTTACTGTGGCTGTGGAGATATTTGCCATTCTGGCCTCCAGTTTTGGACTCATGTTGTGTATTTTTGCACCAAAGTGTTTCATCATATTGTTTCAGCCGGAGAAAAACACAAAGAAATATTTAATGAACAAAACTTAA

>gaV2R_20
ATGGATATCTTTGCTCTCTTCATTGGTGTGATCGTGTCGCTGGGTTTGTCTGAGCTGAACTCAGCTCTCACTTTGCCTGGTTCTGGGGATGGAGTGAAACAAAGGGCCGGGCTTACAGAGGACAGGACCGCTGTTGGAGTCAGCGATGAGGGCTCATTTGTGGAATGCAAACTGCAGGGTGCCACTCGTCTACCTGCATTCTCAATGGATGGTGACTACGTTGTTGGTGGTGTTTTCGCCATACATTACTCTATGAAAACAGTGGAAAGTAACTACACCACCATGCCTGGTCCAATAAGATGCTCAGGGAG
CATCAACTCCCGTGGGCTGCGCTTCTCGCGCACAATGATCTTCGCCATCGAGGAGATCAACAACAGCACGAAGCTGCTGCCGGGCATCAAACTCGGTTATCAGATCTACGACTCGTGCGCGTCTGTGCCTGTTGCTGTGCACGTGGCATTCCAGCTTCTAAGCGGTCTGGACTCGGTGTTTTACGCCGGAGACAATTGCACTCAGTCGGGTAAAGTGATGGCCGTCGTCGGTGACTCCGGGTCCACGCCATCCATCAGCATGTCGCGCATCATTGGGCCCTTTAACGTTCCTCAG
GTTAGTCACTTTGCCACCTGTGCATGCCTGTCTGATAAGCAACAGTACCCCAGTTTCTTCAGAACCATCCCGAGTGACCAGTTCCAGGCTGACGCGCTGGCAAAGCTGGTCAAACACTTTGGTTGGACTTGGATAGGTGCTATCCGGTCGGATTCCGATTACGGGAACAGTGGTATGGCGTCTTTCCTGGACGCAGCGCACAAAGAGGGGATCTGTGTGGAATATTCTGAATCTTTCTATCGGACCAACCCGCGAAGCAGGATCCAGAGAGTAGCTGACATCATCCGCAG
GTCGACAGCTGTAGCTATTGTGGCATTTATGTCGCCTGGAGAACTGAGGATTCTGCTGGAAGAGCTGTCGCTGAAGCCCTCTCCACCTCGCCAGTGGATAGGCAGCGAGTCCTGGGTAACTGACCCATCCATGCTGCAGTTTGGTTTCTGCGCTGGCGCAATCGGATTTGGCATTGAGCGATCCGTCATCCCAGGTCTGAGAGACTTCCTACTGGATCTCCCTCCATCTGAAGTGTCTGCCTCTCCGGTGCTGACTGAGTTCTGGGAGGAACAATTCAACTGCAGGCTGGAAAAAAGTGAAACATTTA
GAGTCTCAGAGAAGAACGTGTGTGATGGAACTGAAGACATAGAGACGATCCAGAGCCCATACTCTACAACTCCGTTCAGAATCACTAACATGGTGTACAAGGCTGTTTATGCCATAGCACATGCTATTCATAATGCAGTGTGTCAGGAAAAACATTCTATAACCCAGTGTGACAAACTCACCAGCATAGAGATCAAAGAG
GTTCTTAATCAGTTAAAGGAAGTTAAATTCTCCCAGAATGGTTATGATGTGTCATTTGATGCCAATGGGGACCCTGTGGCCACATACGAGCTGATTAACTGGCAGAAAAGCGATTCTGGCAGCATTGAGTTGGTGACAGTAGGACACTACAATGCGTCACAGCCAGTGGGCCAGGAAATCCATATTGATGGGAACCTCACCTGGGCGGAGGGTGGCACACAA
GTGCCCGTGTCAGTTTGTTCTGACAGCTGTCCTGCAGGAACTCGGAAAGTGCTGCAGAAAGGAAAACCCATCTGCTGTTATGATTGTGTATTGTGTCCTGAGGGAGAGATTAGTAATGCTACAG
ATTCCCCTGATTGCTTCTCTTGCCCCAAGGAATTCTGGCCTAATGCGAAGAGAAACAATTGTCTCCCCAAACCTGTAGAGTTTCTTTCCTTCAACGAGGGCCTTGGGATCATCCTGTGTGTATTCTCAGTTGGAGGTGCCTGTCTTGCCGTCCTAACAGCGGCTGTGTTCCACCGTCATAGGACATCCCCGATTGTCAGGGCCAACAACTCTGAGCTGAGCTTCCTGCTGCTCTTCTCTCTGACTCTGTGTTTCTTGTGCTCATTAACTTTCATTGGAGCCCCCTCTGACTGGTCCTGCATGCTGCGCCACACAGCATTTGGGATCACCTTCGTCCTCTGTATGTCTTGTGTTCTTGGAAAAACGATAGTCGTGTTAATGGCGTTCAAAGCCACTCTCCCGGCTCGTAATGTCATGAAATGGTTTGGTCCTCCACAGCAAAGAATGACCGTAGTGTCTTTTACCTTTATTCAAGTCGTAATATGTACCCTTTGGTTGGTTCTTAGTCCTCCTTTTCCAATGCAAAACCTAACCACGTACAAGGAGAAAATCATCCTGGAGTGTGCACTGGGCTCAACTATTGGGTTCTGGGCGGTGCTCGGGTACATCGGCCTGCTGGCTGTCTTTTGCTTTGTGCTAGCTCTCCTAGCCCGGAAACTACCTGATAGTTTTAATGAAGCCAAGCTGATCACGTTCAGCATGCTGATATTCTGTGCAGTCTGGGTCACCTTTATCCCAGCATATGTCAGCTCTCCTGGTAAATTTACTGTGGCTGTGGAGATATTTGCCATTCTGGCCTCCAGTTTTGGACTCATGTTGTGTATTTTTGCACCAAAGTGTTTCATCATATTGTTTCAGCCGGAGAAAAACACCAAGAAATATTTAATGAACAAAACTTAA

>gaV2R_21
ATGGGGGCATTTCTAGACACATTTTGTTTCTTGTCTCTCTACTTGATCTTGATTTGGTTGTCTTTCGCCTTTCTAACATCAGAGTCTTCGTCTCTTTTCTCATCTTGTAAATTAAGGAGACGGTTTCATCTTAATGGGATGCACATGCCTGGTGATGTGGTTTTGGGCGGCCTATTTGAGGTCCACTACACCTCTGTCTTCCCTGAGCTGTTGTTCACCTCAGAACCGAATCAGCTCAGCTGCCAAGG
CTTTGACACTGCAGGGTTCAGGCATGCCATGACCATGGCCTTTGCCATCGACGAGATCAACAAAAAAAACAATCTGCTACCTAATGTGACGCTCGGATACAGTCTTTATGACAACTGTGCCACACTTGTAGTTGGATTCAGTGCTGCGTTGTTGCTGGCCAGTGGTCAAGAGGAGCAGTTTCTACTTCCAGAGAAATGTTTTGGGACCACTCCAGTCCTAGGCATTGTCGGTGATTCCTTCTCTACATTTTCCATCGCCACCTCTGATGTGATAGGTTTATTTAATATGCCAATT
GTGAGTTATTTTGCCACATGCTCCTGCTTGAGTGATAGGAAAAGGTTTCCATCCTTCTTCAGAACGATCCCAAGTGATGCTTTCCAG
GTGCGTGCTATGATTAAGATTCTGAAACACTTTGGCTGGACTTGGGCTGGTCTGCTGGTCAGTGATGATGACTACGGACTCCATGTCGCCCAAACCTTCCAATCCAACCTGGCTCAATCTGGTGGAGGTTGCCTGGCTTACTCAGAGGTTTTGCCCTGGGGTGAACACCCTGCTGAACTAAAAAGGATTGTGGAAATAATGAAGAAATCAACAGCTCGTGTGGTCATTGTGTTTGCGCATCAGATCCACATGATTCAACTCATAGAAGAG
GTGGTTAGGGAGAATGTCACTGGCATTCAGTGGATGGCCAGCGAAGCCTGGTCAGCAGCTGCTGTGCTCCAAACCCCGCGCCTTATGCCCTACTTGAGTGGCACTCTGGGCGTTGCCATCCGCCGAGGAGAAATACCAGGTTTAAGGGACTTCCTGTTACAAATACAGCCCGATCTACAACACAACAACAGCTATGGAAATAGTATG
GTGAATCAGTTTTGGGAATACACATTTCAGTGTAGATTTGCACCACCTCATGCAGGTTGGGTGGAGGCCGGGGGATCACTGTGCACTGGACAGGAAGATCTAGAGAGTGTGGGGACTGAGTTCTTGGATGTTTCTGATCTCAGGCCTGAGTACAACATTTACAAGGCGGTGTACGCCCTGGCGTATGCCCTCGACGACACGCTGCAGGGCGAGCCAGGGAGACGGCCTTTCAGCGGACAAAGCTGTGACACTTTGAAAACATTGGAGCCATGGCAG
CTTCTGCATTACCTGGAAAAGGTGAACTTCACCACATCATTTGGTGATCAAGTTTCCTTTGATGAGAATGGTGACGCTCTACCAATATACGACATCATGAACTGGCTGTGGCTCCCCGATGGAAGGACTAAAGTTCAGAGTGTGGGGTTTGTCAAGAAGTTAGCCTCCAAAGCCGAAGAGCTTACACTTGACGATGACAAAATCTTCTGGAACTTTGATTCCAAACAG
TTACCCCTGTCAGTGTGCAGTGAGAGCTGTCCTCCGGGTACCCGAATGCTCAGAAGAAAGCGGCAGCCTTTTTGCTGTTTTGACTGTGTAGCATGCTCTGAGGGAAAGTTCAGCAATAACACAGGCTGGTACAATTATACAATGTTTT
ACTCCATGGAGTGCATCAGTTGTCCAGAGGACTTCTGGTCCAATGCCCAGCGGGACCACTGTGTTCCTAAGAAAACAGAGTTCCTCTCCTACCATGAGCCTCTGGGTATCTGCTTGACAACTACCTCGCTATTGGGAACATTTATCTGTGCTGTTGTCTTGGGAATCTTCACCTACCATCGCAGTACACCCATAGTACGCGCCAACAACTCAGAACTTAGTTTCTTGCTGTTGCTGTCACTTAAATCCTGTTTCCTGTGTTCACTGCTGTTCATCGGCCGTCCCAGACTGTGGACATGCCAACTAAGACATGCAGCATTTGGGATCAGCTTTGTACTTTGTGTTTCATGTATTCTGGTGAAAACGATGGTGGTTCTGGCTGTGTTCAAGGCCTCCAAGCCGGGAGGAGGGGACAGTCTGAAGATGTTCGGTGCTGCGCAGCAGAGAGGGACAGTTGTGGTTCTTACTTTTATTCAAGCAGCCATCTGCACTGCTTGGATTGTGTCTGCCTCTCCAGCTCCCCATAAAAACACTCAATACCACAAAGACAAGATAGTTTATGAGTGTGTAGTTGGTTCCACCGTCGGTTTCGCAGTATTACTGGGCTACATTGGTTTATTGGCTATCCTCAGCTTTATGTTAGCATTTCTGGCGAGAAATCTTCCGGACAATTTCAATGAGGCCAAGCTCATAACTTTCAGCCTGCTGATCTTCTGTGCCGTGTGGATAGCCTTTGTCCCCGCTTATGTCAACTCTCCAGGAAAATATGCAGATGCAGTGGAGGTTTTTGCTATCCTGGCCTCCAGTTTTGGTCTCTTGTTAGCACTGTTTGGACCCAAATGTTATGTAATCCTGCTGAGACCAGAGAGGAACACAAAGAAAGCAATCATAAGGCAAGGTGAATGTATCAAATAA

>gaV2R_22
ATGTGGGCCTCTTTGGAAATCAACCTCCTCTTGTTTGTGTACTTCCTTTTGTTTTATTCCTACGCTAATTATTCTGTGAAGTCCAACCTTCATTCCATCTCTTGCCAATTACAGGGACAGTTTCATCTAAATGGGATGCACAAGGCTGGAGATGTGGTTCTCGGTGGGCTATTTGAAATTCACTTTTTTTCTGTCTTTCCTGACCTGTCTTTTACCTCAGAGCCACAAGAGCCGACCTGCCACAG
TTTTGATGTTCTAGGATTCCGGCAGGCCCAGACCATGGTCTTTGCTATTGATGAGATCAACAGGAACCCCGACCTGCTACCCCGTGTGACTTTGGGATACAGTCTTTATGATAACTGCGTCAAACTAGGAATTGGCTTCCGCGCAGCGTTGTCTTTAGCCAGTGGTCGAGAAGAGCAGTTCATATTAGAAGATAACTGTGTAGGAACACCTCCGGTACTAGGAATTGTGGGTGATTCCTCCTCTACACGTTCCATCGCCATCTCCACCGTGCTAGGTTTGTACAGAGTACCTATG
GTGAGTTACTTTGCCACATGTTCATGCCTGAGTGACCGGCAAAAGTTTCCATCTTTCTTCAGGACAATCCCAAGTGATGCATTCCAG
GTGCGTGCTATGATTCAGATTCTCAGGCACTTTGGCTGGACTTGGACGGGTCTGCTGGTCAGTGATGATGATTATGGACTCCATGCTGCCGGTTCCTTCCAATCTCACTTGTCGCAGTCTGGTGGAGGGTGTCTGGCCTACCTGGAGGTTCTGCCGTGGGGCAATGACCGAGCAGAGCTAAGGAGAATTGTGGATGTCATGAGGAAATCTACAGCTCGTGTGGTCATTGTGTTTGCACATGAGAGTCACATGATTAACCTCATGGAAGAG
GTGGTGAGGCAAAATGTCACAGACCTGCAGTGGATGGCCAGCGAAGCCTGGATTGCAGCAACTGTGCTTCAGACCCCCAAACTCATGCCGTACATAGGTGGCACTCTGGGCATTGCCATCCGTCGAGGGGAAATACCAGGTTTCAGGGACTTCCTGTTACAAATACGACCTGATCTACAACACAACAACAGCTATGGAAACAGTATG
GTAAATCTGTTTTGGGAATACACATTTCAGTGTAGATTTGCACCACCTCATGCAGGTTGGGTGGAGGCCGGGGGATCACTGTGCACTGGACAGGAAGACCCAGAGCTTGTGGTGAATGAGTTCTTGGACATTTCAAACCTTAGGCCAGAGTACAACGTCTACAAGGCTGTGTACGCCCTGGCATATGCTCTTGATGACATGCTGAAGTGCGAGCCAGGGAGAGGGCCTTTCACTGGGAACAGCTGTGGAACTTTGCAAAGGGTGGAGCCGTGGCAG
CTTGTGTACTACATGGAAAAGGTAAACTTCACCACACCATTTGGTGACCATGTGTCATTTGATGAGAATGGTGATGCCGCGCCAATGTATGACATCATGAACTGGCTGTGGCTCCCTGACGGAAGGATACAAATTCAGAATGTGGGGCAGGTTAAAGAGTCAGTCAAAGGTGAAGAACTCACACTTGATCAAGACAAAATCTTCTGGAACACTGAATCCAAAGAG
CCTCCCAGGTCAGTGTGCAGTGAGACCTGTCCTCCAGGTACCCGGATGGCCAGAAAGAAAGGGCAACCTGTCTGCTGTTTTGACTGCATCCCTTGTTCAGAAGGAGAGATCAGCGAAAAAAATG
ACTCCCTGGAGTGCACCAGTTGTCCGGAGGACTTCTGGTCCGGCCCCCAGCGCGACCACTGTGTTCACAAGAAAACAGAGTTTCTGTCTTATCAAGAACCTCTGGGAATCTGCTTGACAGCCACCTCTTTGCTGGGCACATTCATCTGTGCTGTTGTCCTTGGGATATTTATGTATTATCACAGCACCCCTTTAGTACGCGCCAACAATTCAGAACTTAGTTTCCAGCTATTGCTGTCACTTAAATTGTGTTTCCTGTGTTCACTGCTGTTCATCGGCCGTCCCAGACTGTGGACATGCCAACTAAGACATGCAGCATTTGGGATCAGCTTTGTACTTTGTGTTTCATGTATTCTGGTGAAAACGATGGTGGTTCTGGCTGTGTTCAAGGCCTCCAGGCCGGGAGGAGGGGACAGTCTGAAGATGTTCGGTGCTGCGCAGCAGAGAGGGACAGTTGTGGTTCTTACTTCTATTCAAGCAGCCATCTGCACTGCTTGGATTGTGTCTGCCTCTCCAGCTCCCCATAAAAACACTCAATACCACAAAGACAAGATAGTTTATGAGTGTGTAGTTGGTTCCACCGTCGGTTTCGCAGTATTACTGGGCTACATTGGTTTATTGGCTATCCTCAGCTTTATGTTAGCATTTCTGGCGAGAAATCTTCCGGACAATTTCAATGAGGCCAAGCTCATAACTTTCAGCCTGCTGATCTTCTGTGCCGTGTGGATAGCCTTTGTCCCCGCTTATGTCAACTCTCCAGGAAAATATGCAGATGCAGTGGAGGTTTTTGCTATCCTGGCCTCCAGTTTTGGTCTCTTGTTAGCACTGTTTGGACCCAAATGTTATGTAATCCTGCTGAGACCAGAGAGGAACACAAAGAAAGCAGTCATGGGTCGGGGCATCCAGTAG

>gaV2R_23
ATGCCCAGAAGTGCTTCGTCCATGTCTCTGTCATTCTGGTTCTTCACTCTGAAGCTGTGCTCATCGCTGCTCCTTGTGGGGCTCTTGAGCAGGCAGCCGGGGCTCCGAGGGGGGTTGCAGGTGGTTCAGGCAGCTATTTGTTCCCGGTGGGGCACATCAGGCGATCAGGGTATGTTCCAGGAGGGAGATGTAGTGCTCGGTGGGCTCTTCAGTCTTTACTCCAAGCCTCCAGCTATCGACAGCGACTTCACTCAGCTGCCACACTACAAACCTTGCACGGG
TTTGGAAAATCTTCCATTACAGTACATATATGCTATGGTGTTTGCGCTGGAGGAAATCAATCATAGCACAACCTTGCTGCCAGGGGTGAAGCTCGGCTTCCATATTCAAGATAGCTGTGCCCTGCCGTCTTGGGCCATGCAGGCAGCTCTGTCAATGGTTGGAGGAGACAGCGCCAGCTGTAACTCAACAGCCCGGCCACTTTATTCTGCTGGAGAGGGCGTCGGGCAAAAAAGAG
GTGATCAGACTGTTCCTTTGATCATTGGTGGTTCCTCATCTATTACAGCCCAGATACTCTCCAGAATCCTGGGGCCACTCGCCATACCTTTA
ATGAGCTACACAGCTAGCTGTCCTTGTCTGAGTGACAGACTCCAGTATCCTAACTTCTTCAGGACCATGCCCAGCGATATTTACCAAGCCCGGGCCATTGCCCAGCTTGCCATTCGCTTCAATTGGACCTGGATCGGAGCAGTTGTAGCAAACAACGATTATGGCCTTGTAGCCCAAAAG
GTTTTTGAGGAGGAGACTCGGGGGGCCGGGGTGTGTATTGCATTTGTGGAGACTCTCCAAAGGGAAAACATTGTGACAGATGCCAGACAGGCGGCCCTCACAATTCAGGCCTCGACTGCAAAAGTGATTCTGATCTTTACCTGGTACACAGATGTGAGAGAACTGTTCTCGCAACTAGCCAAGATAAAT
GTGACTGACAGACAGTTTCTTGCTAGTGAGGCTTGGAGCACCAGTGGTGATCTACTCCGGGATCCGTTCACTTCCAAAGTGGCACGTGGTGTTCTGGGTGTGGCCATTCGAAGTTCGCCCATCCCTGGATTTGAACATTTTCTCATGAGTTTGAACCCATACGATCGTCCTGAAGATACGTTCTTAAAGGAACTCTGGGAAAAGATGTTTGATTGTAGACTTTGGGCCACACCACAATCTACGAATACTTCTCCACCGTCACTTCAAAAGGATGCTCGGCCACTCTGCAATGGGACAGAGTCAATGGAGGCCGTGCAGAATCAATTCACCGACATCTCCCAGCTAAGAGTGACATATAACGTGTACCTTGCTGTTTACGCTGCAGCTCACGCCCTTCACAGCCTCCTGTCCTGCCCTGATACAGAAAGCTCCACCAGAAACAGCAGCGTCAACTGTTCCTCTCCCCAACACATCAACTCCTCAGAG
TTGTTGCAGCACTTGAGCAAAGTAAATTTCACCACGCCACATGGGGATATGTTTTACTTCCAAGGTGGTGACACTCCAGCAAAGTACGACCTTGTCAACTGGCAAAACACCCCTCAGGGGTCAGCCAAACTTGTTTTGATCGGCCGTGTGGACGGGTTCAACATCCACCTTAACGAATCAGCCATTCAGTGGAGCACAGGATCCAGTCAG
GTGCCTACGTCAGTGTGCAGCGAGAGCTGCCTCCCAGGTACCCGAAAGGCCAACAGGAAAGGAGAACCTCTTTGCTGCTTTGACTGTATCCAATGTGCCGAAGGAGAGATTAGCAATCAAACTG
ATTCCCTTCAGTGTGTACATTGTCCATCTGAGTTTTGGTCCAATGCTGAGCGAACTGCATGCATCCCTCGCCAGCTGGATTTCCTGTCCTTTAATGAAACCTTGGGCATCACCCTGACCGCAGTCGCTGTATCTGGTGCCACAGTGACAACAGCTGTGTTTGTAGTTTTCCTTTACTACCGTCAAACACCTATG
GTGCGAGCCAACAATTCAGAACTGAGCTTCCTGCTTCTCCTGTCCCTGAAGCTGTGCTTCCTGTGCTCACTGGTGTTCATCGGTCGTCCATCCGTCTGGTCTTGTCGGTTCCAACAGGCAGCTTTTGGGATCAGCTTTGTACTTTGTGTTTCCTGCCTCCAAGTTAAGACTATAGTTGTTCTGGCAGCCTTCCGCTCAGCTCGGCCTGGTGCTGGAGCCCTGATGAAGTGGTTTGGTCCGGGCCAACAAAGAGGAAGTGTCTGCTTATTTTCCTTCATACAG
GTTCTCATCTGTATTATTTGGCTGCTGTCCGGCCCCCCTGTGCCTCGAGTGGACTTGGATATTCCAGGGGTCAAAGTGTCCTTGAAGTGCACCATGTCCTCTGTGGTGGGCTTCTCTCTGGTTCTGGGTTACATCGGTCTGCTGGCCTGCACCAGTCTTCTCCTGGCTTTTCTTGCTCGGAAACTCCCCGACAACTTCAACGAGGCCAAACTGATCACTTTCAGTATGTTGATCTTCTGTGCTGTTTGGATAGCTTTTGTTCCTGCCTATGTTAGTTCTCCTGGAAAATATGCTGTTGCTGTGGAGATTTTTGCAATACTCGCCTCTAGCTATGGTTTACTTTTCTGCATCTTTGCTCCAAAGTGTTTTATTATTCTTTTGAGGCCTAAAAGAAATACTAAGAAACACCTGATGGCCAGGTAG

>gaV2R_24
ATGTCTTGGTTCCCCTGGCTGATCACTCCGTGGTCCCCTTCATTTCTTTCCCTGCTGCTTTTCGGTGCAATGCACAGACAGACGGGGCTGGAGGGGGTTCAGGCAATAGTGTGCACCAGGTCGAGTGCGCCGATCAACAAGAGCCTCTCTCTGGATGGAGATATAATCATTGGTGGACTTTTTAGTCTCTATCACACCAGTTCAGCTGTAGAGCAGGGATTCACCGAGCTGCCTCATCATGAAACTTGTACAGG
TTTGGATCTAGAGTCATTAAAACATGCATACACCATGGCGTTTGCGGTGAAGGAAATCAATCGAAACCCCACCCTGCTGCCAGGAGTGAAGCTGGGCTACCGGATACATGACACCTGTGCCAGCTCCTACTGGGCTCAGCGAGTTGCTCTGTCGCTGGTCGGAGGAGACGCACACAGCTGCAACCTGACCCCCTCGACGCCTGCTTCTACAGCCTACGGACAACCTGGAGAGACCGCAA
CGAGTCAGCCTGTTCCTTTGCTCATCGGTCCTGACTCATCAACAACAACCATAGTTCTGTCCAGGGTGCTGGGGCCTCTTTCTGTGCCAATT
ATCAGCTACATGTCAAGCTGCCCTTGTCTGAGTGACAGGCTTAACTTTCCTAATGTCTTCAGAACAATCCCTAGTGATATTTACCAAGCCCGGGCCATGGCACAAATGGCCATTCGCTTCCGCTGGACTTGGATGGGAGCTGTGATTATAGACAAGGACTATGGTAAACTGGCAATACAG
GCGTTTCAGGAAGCGACGCATGGGAAAGGGGTGTGTTTAGAGTTCATAGAGACTGTCCTTAAAGAAACTATTGCGAGTGATGCCAGCCGCGTAGCCCTCACCATTCAAGCTTCGACTGCCAGGGTGATTCTGGTCTTTTGTTGGTATACAGAGATCAAGAAAGTCTTTCTGGAACTGGCAAAGATGAAT
GTGACTGACAGACAGTTTCTGGCCAGTGAGGCTTGGAGCACTAGTGATGATCTTCTTCAAGATCTTGAAGTTTCTAAAGTGGCAAGTGGGGTTCTTGGCGTGGCCATTCGAAGTTCAACAATACCCGGATTTGAAAATTATCTCAGGAGTTTGCACCCAACGCGCCGTCCTGATGATGATTTCTTGAGAGAATTGTGGGAAAAGAAGTTTAGATGCAGTTCTTTAGCAGGCTCTTCTGAGAAAGGCACTCTGCCCCTCTGCAGTGGGACAGAATCACTGGAGGGAGTGAATCATCCCTTAACTGATACCTCCCAGCTGAGGGTGGCGTACAATGTGTACCTTGCTGTTTATGCTGCAGCTCACGCCCTTCACAGCCTTCTCTCCTGCCCAAGAGAAAGCTCAACTGGAAACAACAGCAGCTCACCCTGCTTTCATCCAAACCACATTGAATCCAAAGAG
CTGTTGCAGCACTTGAACAGATTGAACGTCACCACGCCACAGGGGGAAATGTTTTATTTCCAAGGTGGTGACACTCCAGCAAAGTACGACCTTGTCAACTGGCAAAACACCCCGGAGGGGTCACTTAAACTTGTTCTGATCGGCCGTGTGGACGGGTTCAACATCCACCTTAACGAATCAGCCATTCAGTGGAGCACAGGATCCAATCAG
GTACCCACTTCGGTGTGCAGAAAGAGCTGCCTCCCAGGTACCCGAAAGGCCAACAGGAAAGGAGAACCTCTCTGCTGCTTTGACTGTATCCAATGTGCCGAAGGAGAGATTAGCAACCAAACTG
ATTCCCTTCAGTGTGTACATTGTCCATCTGAGTTTTGGTCCAATACTGAGCGAACTGCATGCATCCTTCGCCAGCTGGACTTCCTGTCCTTTAATGAAACCTTGGGCATCACCCTGACCGCAGTCGCTGTATCTGGTGCCACAGTGACAACAATTGTGTTTGTGATGTTTCTCTCCTACCGTCAAACACCTGTG
GTGCGAGCCAACAACGCAGAACTGAGCTTCCTGCTTCTCCTGTCCCTGAAGCTGTGCTTCCTGTGCTCACTGGTGTTCATCGGTCGTCCATCCGTCTGGTCTTGTCGGTTCCAACAGGCAGCTTTTGGGATCAGCTTTGTACTTTGCGTCTCCTGCCTGCTGGTCAAAACCGTAGTAGTGCTTGCTGTTTTCCGCTCGGCTCGGCCTGGTGCTGGAGCCTTGATCAAATGGTTTGGTCCACGCCAACAGAGAGGAAGTGTCTGCCTCTTTACATCGATACAG
ATTATCATCTGTGTGACGTGGCTGTCCCTCAGCCCCCCCATGCCGCAACGTGATCTCGGTTTCCAAGGGTCTAAGGTCACCTTGGAGTGCACCATGGCCTCTGTGGTGGGCTTCTCACTGGTTCTGGGTTACATGGGTCTGCTGGCTTGCACCTGTCTCCTCCTGGCCTTCCTTGCACGGAAACTACCTGACAAATTCAACGAGGCCAAACTGATCACTTTCAGCATGCTGATATTCTGTGCTGTCTGGGTAGCTTTTGTCCCTGCTTATGTTAGCTCTCCTGGGAAATATGTCGTTGCTGTGGAGATCTTTGCAATCCTTGCGTCGAGCTACGGTTTACTGTTCTGCATTTTTGCCCCCAAATGTTTCATAATTCTCTTTAGGCCTGAGAAAAACACTAAAAAACCCTTGATGGCAAAATAG

>ga_V2R2
ATGGAAGTCGGTCGCTGTTGGCTTGGATTGTGTGCCCTTCTCTGCTTTTACAGCTCTCTTTCTGCAGAGCCCACGTGCAAGCTGAAGGCCAAGTTCAACCTGAGCGGCTACAAGGATGTAGTGAAGAAGAAGGTTGTTGTCGGGGGGATGTTTCCTGTTCACAAGCGCTTGGCTTCCATCGATGGCAACACGTCCAAGGTGCCGGTGTCCTCGGGGTGTGAGGG
GTTTAACCTCCGTACCTTCCGCTGGACCCAGACCATGCTGTTCGCCATCGACGAGATCAACCAGGCGCCGGACCTGCTGCCCAACACCGACCTGGGCTACGTCATCTACGACTCCTGCTTCACCATCTCCAAGGCGGTGGAGGGCACCCTCACCTACCTGACGGGCCAAGACGAGGCCGTGCCCAACTACCGCTGCGGGACGGGGGCGCCTCTGGCTGCTCTGGTGGGCGCCGGGGGCTCCGATCTGTCCATCGCCACGGCGAGGATACTTGGACTTTATCACTTCCCGCAG
GTCAGCTATTCGTCCACTTGCTCCGCCCTGGAAAGCAAGTTCCAGTTTCCCACCTTCCTCCGGACCATTCCCAACGACATCCACCAGTCCGCGGCCATGGCCCGGCTGGTGCTACACTTCGGCTGGACTTGGGTGGGCACCATAGTCGCGGACGATGACTACGGCAAGTACGGCATCAAAGACTTCAAGGAGCAGGTTGAGGAAGCCGGTGTCTGCATCTCCTTCTCTGAGACCTTGCCCAAG
GTGAGTTCACACGAGGACATCCAGCGCATCGCTAAAACTGTAGCGGAGGCCACGGCCAAGATCGTTGTGGTCTTCTCGTCAGACGTGGACCTCAGTCCTCTCGTCCTGGAGCTGCTCCGGCACAACGTGACCGACCGCACCTGGATCGCCAGCGAGGCCTGGGTCACCTCCGCCCTCATCAACCAGCCGGCG
GTGAACTCGGTGCTTGGCGGTACCCTGGGGTTTGGGGTTAAAAGGGCGGACATTCCGGGTCTTCAGCGCCATCTACTGGACGTGGACCCCTACACCAACGGGCTCACAGAGGAATTGTGGGAGATG
TTGTTTAACTGCACATTGGACTCTAGCAAAGCGGCGGCGCTGACCAAGCAGAGGGCCATGGGGGCTAACGGCACGCTGTCCAGGTCCGCGCGGGCGGCTCCGGACGGGCTGTGTACGGGCAGCGAGTCTCTGGCACTTCTCCGTAACACCTACTCTGATGTTTCCCAGCTACGAATCACTTACAG
TGTGTACAAAGCTGTGTACGCTGTGGCCCACGCTTTGCACAACCTGGAGCACTGCGTCGAGGGACAGGGTCCATTCGTGGGGAAGAGCTGTGCTGACATCACCAAGTTTGAGCCGTGGCAG
CTGATGTACTACGTGAAGAACGTGCGCTTCAAAGTGCCGCACACGGACGAAGAGATCTACTTCGAGGAAGGAGATGTGGAGGGCTTCTATGACATCATCAACTGGCAGGTCAACGGTAACGGGGAGATGTCTTACGTCACCGTGGGAAGCTACAATGGCTCAGCAGCTCCGGAGGACAGGATGAAGATCGTGAATGACTCCATCGTGTGGAACAATGAGGAGCTGGAG
ACTCCTCGGTCAGTGTGCAGTGAGAACTGCCAGCCGGGCACCAGGAAGGGAATCCGACAGGGAGAGCCAGTCTGCTGCTTTGACTGCATCCCGTGTGCTGATGGAGAGATCAGCAACTCAACCA
ATGCTCGTGCGTGCATCCTGTGCAGTTATGACGAGTGGTCCAATGAAGCTCACGACGCCTGCGTATCAAAGATCATTGAGTTCCTCGCCTTCGGAGAGCCGCTGGGGATCACTCTCATCGCCATCTCCGCCTTCGGGGCTCTGGCCACCATCGGTGTCGGG
GTGGTGTTTGTTGCTCACATCGGCACCCCTCTGGTGAAGGCCAATGATGCTCTGTTGAGTTTCTCCCTGCTCTTCTCGCTGGTGGTGACCTTCCTCTGCTCCATCGTCTTCCTCGGCAAACCTCAGCCCTGGAGCTGCATGACCAGTCAGGTGGCCCTGGCTCTGGGCTTCGCCCTCTGCCTCTCTTCCATTATGG
GTAAGACAGTGGTGCTGATGCTGAGAGCCCGGGCCCTGAAAGCGGAACGGATCAGAGCCAAAGCGGCTGCCAAAGCCGCCAAGTTGGCCGCAGCCGAAGCCGCCCAAGCAGCAGCCGACGGCGGCAGTCCTGACGTCATCGCTACCTTTCACCACGCTGAGGCCAAAGCCGGCGCGGACTCTGAAGTTGACAGTCTCACCTGTGGCCACCAGAGGGCGATAGCTGCTGTGGCAACTTTGATACAG
GCTGTGGCTTGCACGGTGTGGCTCATCATCATCCCGCCACACCCCGTCGAAAACACCTCCACCCAGAACATAAAGATCATCCTGGAGTGCGACGAAGGCTCTGTGGTATTCATCTGTTGCATCTTTGCTTATGACATCCTGCTGGCTCTGCTGGCCTTCGTCTTTGCATTCATAGCCCGCAAGCTGGAGGACCACTTCAG
TGAGGCCAAGTGCGTGACCTTCGGCATGCTCGTCTTCTTCATCGTGTGGATCTCCTTCGTGCCGGCGTACCTCAGCACCCGTGGGAAGTTCATGGTGGCTGTCCAGATCTTCGCCATCTTGGCCTCCAGCTTCGGCCTGCTGACCTGCATTTTCTTGCCCAAGTGTTACGTTCTTTTGGTCAAACCTGAGCGTAACAGGGAGGAGATGATGAGGCCCCGCAGCAAAGCACGCGACGGCACCTCAACCGGGACCTCGGCCTCACTCGCCACCACCGCCACGGAGGTCCACGCTACCACTGCATCGACTAATATCGATGATTAG

>ga_CaSR
ATGAGACTGGTTCTGTTTTACCTGATGGTGTTGGGCTGCAGGTATGTTATTTCTACCTACGGGCCCCATCAGAGAGCACAGATGACCGGTGACATTTTGCTCGGGGGTCTTTTCCCCATACACTTCGGAGTGGCGTCGAAAGACCAAGACCTGGCGGCTCGGCCCGAGTCCACACAGTGTGTCAG
GTTCAATTTCCGTGGTTTCCGTTGGCTGCAGGCCATGATTTTTGCGATTGACGAGATTAACAACAGCAGCACTCTACTGCCCAACATCACCCTCGGCTACAGGATCTTTGACACTTGCAACACGGTGTCAAAAGCCCTGGAAGCGACGCTTAGTTTTGTGGCCCAAAATAAAATTGACTCCCTGAATTTAGATGAATTTTGCAACTGCACTGATCACATCCCGGCAACCATTGCAGTAGTCGGAGCGGCTGGATCCGCAGTCTCCACAGCTGTCGCAAACCTACTGGGACTTTTCTATATTCCTCAG
ATCAGCTATGCCTCTTCCAGTCGCCTACTGAGCAACAAGAATCAGTACAAGTCCTTCATGAGAACCATTCCTACTGATGAGTACCAGGCCACAGCCATGGCGGACATCATTGAGTACTTTGAGTGGAACTGGGTCATTGCTGTGGCCTCGGATGACGACTACGGACGCCCGGGGATCGAAAAGTTTGAGAAGGAGATGGAGGAGCGAGACATATGCATTCACCTGAACGAACTCATCTCTCAATATTTTGAGAGTCAGGAAATCCAAGCGCTGGCCGACAGGATTGAGAACTCCACAGCCAAGGTCATCGTTGTGTTTGCCAGCGGCCCAGATGTCGAGCCTCTAATCAAAGAGATGGTCAGGCGGAACATCACCGATCGCATCTGGTTAGCGAGTGAGGCGTGGGCCAGCTCCTCACTCATAGCTAAACCAGAATATCTCGACGTTGTAGCGGGGACTATTGGCTTTGCCCTCAAGGCAGGGCGGATACCTGGCTTAAGAGAGTTCTTACAGAAAGTGCAACCAAAGAGAGACAGTCACAATGAATTTGTCAGGGAGTTTTGGGAAGAAACCTTCAACTGTTATCTGGAAGACAGCCCGAGACGGCAAGAAAGTGAGAACGGAAGCGCGAGTTTTAGGCCCTTGTGTACTGGTGAGGAAGACATCACGAGTGTTGAGACCCCGTACCTGGACTACACACACCTTCGTATCTCCTATAACGTGTATGTTGCAGTTTACTCCATAGCACAGGCCTTGCAGGACATACTGACCTGCACACCTGGACATGGGCTCTTTGCCAATAACTCCTGTGCAGATCTGAAGAAAATGGAAGCATGGCAG
GCCCTGAAGCAGCTGAGGCATTTGAACTACACCAACAGCATGGGGGAAAAGATGCACTTTGATGAGAACGCAGACCTGGCAGCAAACTACACCATTATAAACTGGCACAGGTCTGCTGAGGACGGCTCGGTGGTCTTTGAGGAGGTGGGGTACTACAACATGCACATCAAGAGGGGAGCCAAACTCTTCATGGACAAGACTAAGATATTGTGGAACGGTCACAGTTCTGAG
GTGCCATTCTCCAATTGCAGTGAGGACTGTGAACCCGGTACGCGAAAGGGGATCATTGACAGTATGCCCACATGCTGCTTTGAATGCACTGAGTGCTCAGATGGAGAATACAGTAATCAAAGAG
ATGCCAGTGTTTGCACCAAGTGTCCACATAACTCTTGGTCCAATGGGAATCACACATCCTGCTTCCTGAAGGAAATCGAGTTTCTCTCCTGGTCAGAACCCTTCGGGATCGCTTTGGCCATATGTGCAGTTCTGGGAGTGCTCCTGACAGCCTTTGTGATGGGGGTCTTTGTCAAGTTCCGCAACACCCCGATAGTGAAGGCCACGAACCGAGAGCTCTCCTACGTTCTCTTGTTTTCACTGATCTGCTGCTTCTCCAGCTCCCTCGTCTTCATCGGAGAGCCGCAGGACTGGACGTGTCGCTTACGGCAGCCTGCCTTTGGGATCAGTTTTGTTCTCTGTATATCTTGCATCCTGGTAAAAACGAACAGAGTACTTTTGGTGTTTGAAGCCAAGATCCCTACGAGTCTCCATCGCAAGTGGTGGGGATTGAACCTGCAGTTTCTGTTGGTGTTTCTGTGCACATTTGTCCAAGTCATGATATGTGTGGTATGGCTTTACAACGCCCCTCCCTCCAGCTACAAGAATCACGACATTGACGAGATCATTTTTATTACCTGCAATGAGGGATCTGTGATGGCGCTCGGGTTTCTTATTGGCTACACGTGCCTGCTGGCAGCGATATGTTTCTTTTTCGCATTCAAATCCAGGAAGCTTCCGGAAAACTTTACGGAGGCCAAGTTTATCACTTTCAGCATGCTCATATTCTTCATTGTTTGGATCTCTTTTATCCCTGCATACTTTAGCACTTATGGCAAGTTTGTTTCAGCTGTGGAGGTCATCGCTATACTGGCCTCCAGCTTCGGGATGCTGGCCTGTATCTTCTTCAACAAGGTCTACATCATCCTCTTCAAACCCTTCAGGAACACCATCGAGGAAGTCCGGTGCAGCACCGCAGCCCACGCTTTTAAAGTGGCCGCCAAAGCGACGCTGAAACACAATACCGCCGCAAGGAAAAAGTCTGGCAGCATCGGTGGTTCTTCTGCCTCGACTCCGTCCTCATCCATCAGCCTGAAGACCAACAGCAAGGAGTGCGGAGCGACGTCAGGAAAGCATAAGCCAAGGGTGAGCTTTGGCAGTGGAACAGTTACTCTGTCCTTGAGCTTCGAGGAGTCGAGGAGGAGCTCCCTGATGTGA

>ga_5.24like_1p
AAATCCTTGGCTACCATCCATGAAATTGAGGCCATAAATGCAGCTGGCTTCCTGCCAGGGCTGCGTCTTGGATATTTGATGTGTGACACGTGTGCCTCTGCGAGCAAGGCGTTGCAGGGTGTGGGCCACATGCTCCAAGTCAACGGCTCTCTGAATGTGATCTGTGACTACAGCGACTTCAGGCCCACCGTCAAGATTGTTTTGGGAGCTCTGTACTCTGAGGTGTCCATCGCTGTGGCCAGACTGATGAATGTGTACATGGTCCCTCTG
CTGAGCAGCACATCATCCGCACCAGACCTGAGCAATAAACAGCGCTACCCGTCTTTCCTGCGCACCGTTCCCAGTGATGAACACCAGACCAGAGCAGTGGCCAGAATGATGCATCACTTCGGCTGGAACTGGGTCGGGGTCGTGTACGGTGACGACGCGTACGGCAGCGAAGCTTTTCACAGCTTCCTCGGGAACGCCGAGGCTAATGACGTGTGTTTGGCCTACCAGGAGGTCTTGCCTCATTACCTCGACGATTCGCTCAGCCTGCAGAGTGTCAAGCGAGTCGCCAAGGTGATCCGCTCCTCCGGCGCCCAGGTGGTGCTGCTCATCCTTAAAGCAGAACTGGTGGAGCTCCTCTTTAAGGAAATGATTGGGACCAACACATCAAGGATCTGGATTTCCACCGATACCTGGACCAAGAGTAAGTTCCTCTCCGAAATGAAGGGTATCAATGAGGTTGGGGACATCTTGGGCTTCACGTTTGTGTCTGAAGAGAGCGAACCCTTCAACAACTATCTCAAGAATCTGACAGCAACCCCGGGGGGCTACAACCGCTTCATCGAAGAATACAAGAACCTGAGATTCAACTGCAGCTCAGAATGTTTCTCAACGAAGCCTCC
GGCTCTGGATACGGGGGAAACCTTCCTTTACAGAGCAGCAGTGTGGGCCACTGCAAATGCTCTGAAGAAACTACTGAAGTGCAACAGCTCCTCGTGCTCGGGAGACATTAACTTCCCCCCATGGAAG
CTTCTTGAAGAACTCAAGAAAGTTGAGTTTGAATTTGAGAACCACTATATCAACTTTGACAAAAATGGTGATTTTTTAAGTTATTACAACCTTATCATGTGGGAACGTGATGGACATTCCAGACGATTTCAAAATATCGGAAAATACCAGGTCCTTGATAAAGAAATTGAGGTTGATAAAAACTTCACCTGGTTTTCAACAGCCAATACCACG
ATGCTCAGACCACTGCGCCCCCGGCTCGGTGAAAAAGATCCTCAACGTATCCTGCTGTTACAACTGCACGCTTTGTGTGGAGGGGACCTTCTCAGACGCTCCGG
ATCTTGCCACCTGCAAAGCGTGTCCCAATGGAACCTGGGCTCTCAAAGGATGGACCCAGTGTGGGCCAAGATCTGAGTCCTACCTGCGATGGACAGAAGCTCATCCCATCATCATGATTGCAGCCGCAGTGTTTGGCATCTTGCTCTTATTTGTTACCGCCGTTATCTTTTTGGTGTACAGAGATTCCCCACCCATGAAAAGGGCCGAGGTGAGATTGTCTTGCGTCATGATGGTCGGTTTGTCGGTGAGCTTCGCGAGCGTGATATGCTTCATGGGCAAGCCCAATATACACCTGTGCAGAGCCCGTCAGTTACTGTATGCCCTGGGCTTCACCCTGTGTGTGTCCTGCATCCTAGTCAAGGCCTACCGTACCTTCCTGGCTTTTCTTCCCTTCGGTCAGCTGACATGCGGGCGCCTACACAAACTCTACAAGCCAGCCGCACTCGTCATCGGCCTAACTGCTCTCCAGGGGGTCATCTGTCTTCTCTGGCTCATCTTGGACTCCCCTGATATTGATCCCACGCCTCCGTCCCCACAAAGCATGATCATACTAATCCAGTGTAGCGAAGGTGCAACACACATAGGTTTTGGCGTTATGTTGGTCTACATAGCGCTGCTGGCACTGGTTGGCTTCTTCTTGGCCGCCAAGGGCAGGAAGGTTCCGCAGGAGTTCAGTGAAACGGGCTACATCATCTTCAGCATGCTGATGTACTTGTTCGTATGGGTGTGTTTTATCCCAGTCTATATCACCAACCATGAAAACGCGGCTATTGTGCAGGCTACGGCCATTCTGGTGTCCACCTACGGTGTCATCTTCTGCCATTTCTTACCCAAGTGCTACGAAGCACTTCGAGGGTCGAAGGCGGATACACTGGAATGTGTTCTGAGGAGATGGCGAGGCGTCTCCTTCCCAAAACCTGATCCGGCGATACGCACAGAGAGCGATGTCCCAGAACTGGGCTTACCCACCGTGAGGGGTAACAGGTTTTCCATAACAAGCACAACAACTATGTTGACAACCACAGGGACGCTCAAGCATGCAGATTCAAAAGTGTTCATGAAGCAGATGTCCTATCGCAAGATTCATGCCTGTATGAACAAACTGAGGAGACGTAGGAGTGTATCCATCTAA

>ga_5.24like_2
AGATCCTTGGCTACCATCCATGAAATTGAGGCCATAAATGCAGCTGGCTTCCTGCCAGGGCTGCGTCTTGGATATTTGATGTGTGACACGTGTGCCTCTGCGAGCAAGGCGTTGCAGGGTGTGGGCCACATGCTCCAAGTCAACGGCTCTCTGAATGTGATCTGTGACTACAGCGACTTCAGGCCCACCGTCAAGATTGTTTTGGGAGCTCTGTACTCTGAGGTGTCCATCGCTGTGGCCAGACTGATGAATGTGTACATGGTCCCTCTG
CTGAGCAGCACATCATCCGCACCAGACCTGAGCAATAAACAGCGCTACCCGTCTTTCATGCGCACCGTTCCCAGTGATGAACACCAGACCAGAGCAGTGGCCAGAATGATGCATCACTTCGGCTGGAACTGGGTCGGGGTTGTGTACGGTGACGACGCGTACGGCAGCGAAGCTTTTCACAGCTTCCTCGGGAACGCCGAGGCTAATGACGTGTGTTTGGCCTACCAGGAGGTCTTGCCTCATTACTTCAACGATTCGCTCAGCCTGCAGAGCGTCAAGCGAGTCGCCAAGGTGATCCGCTCCTCCGGCGCCCAGGTGGTGCTGCTCATCCTTAAGGCAGAACTGGTGGAGCTCCTCTTTAAGGAAATGATTGGGACCAGCACATCAAGGATCTGGATTTCCACCGATGCCTGGACCAAGAGTAAGTTCCTCTCCGAAATGAAGGGTATCAATGAGGTTGGGGACATCTTGGGCTTCACGTTTGTGTCTGAAGAAAGCGAACCCTTCAACAACTATCTCAAGAATCTGACAGCAACCCCGGGGGGCTACAACCGCTTCATCGAAGAATACAAGAACCTGAGATTCAACTGCAGCTCAGAATGTTTCTCAACGAAGCCTCC
GGCTCTGGATACGGGGGTATCCTTCCTTCACAGAGCAGCAGTGTGGGCCACTGCAAATGCTCTGAAGAAACTACTGAAGTGCAACAGCTCCTCGTGCTCGGGAGACATTAACTTCCCCCCATGGAAG
CTTCTTGAAGTACTGAAGAATGATACGTTTGGGTTTAACTTTGAGAACCACTCTATCAAATTTGACAAAAATGGGGATTTTTTAAGTTATTACAACCTTATCATGTGGGAACGGGATGGAGACCATAGACGATTTCAAAATATCGGGAAATACATTGTCTCTGAAGAAGAAATTAAGATTGAAAACATCACCCGGTTTTCAACAGCCAATACCACG
ATTCCTCCATACAGATGCTCAGACCACTGCGCCCCCGGCTCGGTGAAAAAGATCCTCAACGTATCCTGCTGTTACAACTGCACGCTTTGTGTGGAGGGGACCTTCTCAGACGCTCCGG
ATCTTGCCACCTGCAAAGCTTGTCCCAATGGAACCTGGGCTCTCAAAGGATGGACCCAGTGTGGGCCAAGATCTGAGTCCTACCTGCGATGGACAGAAGCTCATCCCATCATCATGATTGCAGCCGCAGTGTTTGGCATCTTGCTCTTATTTGTTACCGCCGTTATCTTTTTGGTGTACAGAGATTCCCCACCCATGAAAAGGGCCGAGGTGAGATTGTCTTGCGTCATGATGGTCGGTTTGTCGGTGAGCTTCGCGAGCGTGATATGCTTCATGGGCAAGCCCAATATACACCTGTGCAGAGCCCGTCAGTTACTGTATGCCCTGGGCTTCACCCTGTGTGTGTCCTGCATCCTAGTCAAGGCCTACCGTACCTTCCTGGCTTTTCTTCCCTTCGGTCAGCTGACATGCAGGCGTCTACACAAACTCTACAAGCCAGCCGCACTCGTCATCGGCCTAACTGCTCTCCAGGGGGTCATCTGTCTTCTCTGGCTCACCTTGGACTCCCCTGATATCGATCCCACGCCTCCGTCCCCACAAAGCATGATCATACTAATCCAGTGTAGCGAAGGTGCAACATACATAGGTTTTGGCGTTATGTTGGCTTACATAGCGCTGCTGGCACTGGTTGGCTTCTTCTTGGCCGCCAAGGGCAGGAAGGTTCCGCAGGAGTTCAGTGAAACGGGCTACATCATCTTCAGCATGCTGATGTACTTGTTCGTATGGGTGTGTTTTATCCCAGCCTATATCACCAACCATGGAAACGCCGCTCCTGTGCAGGCTACGGCCATTCTGGTGTCCACCTACGGTGTCATCTTCTGCCACTTCTTACCCAAGTGCTACGAAGCACTTCGAGGGTCGGAGACGGATACACTGGAATGTGTTCTGAGGAGATGGCGAGGCGTCTCCTTCCCAAAACCTGATCTGGCGATACGCACAGAGAGTGATGTCCCAGAACTGGGCTTACCCACCGTGAGGGGTGACAGGTTTTCCATAACAAGCACAACAACTATGTTCACAAACACAGGGGCGCTCAGCCGTGCAGATTCTGAAGTGTTCATGAAGCAGATGTCCTATCGCAAGATTGATGCCTGTAAGAACAAACTGAGGAGGCGTAGGAGTATATCCATCTGA
